# Supplementary material for: {Bis[N,N′-dicyclo­hexyl-N′′,N′′-bis­(tri­meth­yl­sil­yl)guanidinato-κ2 N,N′]neo­dymium(III)}di-μ-chlorido-[bis­(tetra­hydro­furan-κO)lithium]
Source: Acta Crystallogr Sect E Struct Rep Online. 2013 Jan 23;69(Pt 2):m121. doi: 10.1107/S160053681300158X (PMC3569210; doi:10.1107/S160053681300158X)
Supplement: Supplementary file 1 [file e-69-0m121-sup1.cif]

##############################################################################
#                                                                            #
# This CIF contains the data in a paper accepted for publication in          #
# Acta Crystallographica Section E. It conforms to the requirements of       #
# Notes for Authors for Acta Crystallographica Section E, and has been       #
# peer reviewed under the auspices of the IUCr Commission on Journals.       #
#                                                                            #
# Full details of the Crystallographic Information File format               #
# are given in the paper "The Crystallographic Information File (CIF):       #
# a New Standard Archive File for Crystallography" by S. R. Hall, F. H.      #
# Allen and I. D. Brown [Acta Cryst. (1991), A47, 655-685].                  #
#                                                                            #
# The current version of the core CIF dictionary is obtainable from          #
# ftp://ftp.iucr.org/pub/cif_core.dic.                                       #
#                                                                            #
# Software is freely available for graphical display of the structure(s)     #
# in this CIF. For information consult the CIF software page                 #
# http://www.iucr.org/resources/cif/software.                                #
#                                                                            #
# This file may be used for bona fide research purposes within the           #
# scientific community so long as proper attribution is given to the journal # 
# article from which it was obtained.                                        #
#                                                                            #
##############################################################################
data_I
_audit_creation_method     SHELXL-97
_chemical_name_systematic
;\
{Bis[<i>N</i>,<i>N</i>'-dicyclohexyl-<i>N</i>'',<i>N</i>''-\
bis(trimethylsilyl)guanidinato-\k^2^<i>N</i>,<i>N</i>']neodymium(III)}di-\
\m-chlorido-[bis(tetrahydrofuran-\k<i>O</i>)lithium]
;
_chemical_name_common     ?
_chemical_formula_moiety     'C46 H96 Cl2 Li N6 Nd O2 Si4'
_chemical_formula_sum     'C46 H96 Cl2 Li N6 Nd O2 Si4'
_chemical_formula_iupac     '[Li Nd (C19 H40 N3 Si2)2 Cl2 (C4 H8 O)2]'
_chemical_formula_weight     1099.73
_chemical_melting_point     ?
_symmetry_cell_setting     monoclinic
_symmetry_space_group_name_H-M     'P 21/c'
_symmetry_space_group_name_Hall     '-P 2ybc'
loop_
    _symmetry_equiv_pos_as_xyz
    'x, y, z'
    '-x, y+1/2, -z+1/2'
    '-x, -y, -z'
    'x, -y-1/2, z-1/2'
_cell_length_a     24.1739(16)
_cell_length_b     13.5238(8)
_cell_length_c     18.8108(13)
_cell_angle_alpha     90.00
_cell_angle_beta     103.215(2)
_cell_angle_gamma     90.00
_cell_volume     5986.8(7)
_cell_formula_units_Z     4
_cell_measurement_reflns_used     22051
_cell_measurement_theta_min     3.0
_cell_measurement_theta_max     27.5
_cell_measurement_temperature     223(2)
_exptl_crystal_description     'block'
_exptl_crystal_colour     'blue'
_exptl_crystal_size_max     0.40
_exptl_crystal_size_mid     0.40
_exptl_crystal_size_min     0.30
_exptl_crystal_density_diffrn     1.220
_exptl_crystal_density_meas     ?
_exptl_crystal_density_method     'not measured'
_exptl_crystal_F_000     2332
_exptl_absorpt_coefficient_mu     1.074
_exptl_absorpt_correction_type     multi-scan
_exptl_absorpt_process_details     '(<i>REQAB</i>; Jacobson, 1998)'
_exptl_absorpt_correction_T_min     0.464
_exptl_absorpt_correction_T_max     0.752
_exptl_special_details     ?
_diffrn_ambient_temperature     223(2)
_diffrn_radiation_type     MoK\a
_diffrn_radiation_wavelength     0.71075
_diffrn_radiation_source     'fine-focus sealed tube'
_diffrn_radiation_monochromator     graphite
_diffrn_measurement_device_type     'Rigaku Saturn'
_diffrn_measurement_method     \w
_diffrn_detector_area_resol_mean     14.63
_diffrn_reflns_number     35442
_diffrn_reflns_av_R_equivalents     0.0510
_diffrn_reflns_av_sigmaI/netI     0.0846
_diffrn_reflns_theta_min     3.00
_diffrn_reflns_theta_max     25.50
_diffrn_reflns_theta_full     25.50
_diffrn_measured_fraction_theta_max     0.996
_diffrn_measured_fraction_theta_full     0.996
_diffrn_reflns_limit_h_min     -26
_diffrn_reflns_limit_h_max     29
_diffrn_reflns_limit_k_min     -13
_diffrn_reflns_limit_k_max     16
_diffrn_reflns_limit_l_min     -22
_diffrn_reflns_limit_l_max     22
_diffrn_standards_number     ?
_diffrn_standards_interval_count     ?
_diffrn_standards_interval_time     ?
_diffrn_standards_decay_%     ?
_refine_special_details
;
Refinement of <i>F</i>^2^ against ALL reflections. The weighted <i>R</i>-factor
<i>wR</i> and goodness of fit <i>S</i> are based on <i>F</i>^2^, conventional
<i>R</i>-factors <i>R</i> are based on <i>F</i>, with <i>F</i> set to zero for
negative <i>F</i>^2^. The threshold expression of <i>F</i>^2^ >
\s(<i>F</i>^2^) is used only for calculating <i>R</i>-factors(gt) <i>etc</i>.
and is not relevant to the choice of reflections for refinement.
<i>R</i>-factors based on <i>F</i>^2^ are statistically about twice as large
as those based on <i>F</i>, and <i>R</i>- factors based on ALL data will be
even larger.
;
_reflns_number_total     11104
_reflns_number_gt     9767
_reflns_threshold_expression     I>2sigma(I)
_refine_ls_structure_factor_coef     Fsqd
_refine_ls_matrix_type     full
_refine_ls_R_factor_all     0.0600
_refine_ls_R_factor_gt     0.0505
_refine_ls_wR_factor_gt     0.1047
_refine_ls_wR_factor_ref     0.1106
_refine_ls_goodness_of_fit_ref     1.169
_refine_ls_restrained_S_all     1.203
_refine_ls_number_reflns     11104
_refine_ls_number_parameters     554
_refine_ls_number_restraints     3
_refine_ls_hydrogen_treatment     constr
_refine_ls_weighting_scheme     calc
_refine_ls_weighting_details
         'calc w=1/[\s^2^(Fo^2^)+(0.0336P)^2^+2.4460P] where P=(Fo^2^+2Fc^2^)/3'
_atom_sites_solution_hydrogens     geom
_atom_sites_solution_primary     direct
_atom_sites_solution_secondary     difmap
_refine_ls_shift/su_max     0.002
_refine_ls_shift/su_mean     0.000
_refine_diff_density_max     0.736
_refine_diff_density_min     -1.213
_refine_ls_extinction_method     none
_refine_ls_extinction_coef     ?
loop_
    _atom_type_symbol
    _atom_type_description
    _atom_type_scat_dispersion_real
    _atom_type_scat_dispersion_imag
    _atom_type_scat_source
    'C' 'C' 0.0033 0.0016
                         'International Tables Vol C Tables 4.2.6.8 and 6.1.1.4'
    'H' 'H' 0.0000 0.0000
                         'International Tables Vol C Tables 4.2.6.8 and 6.1.1.4'
    'Cl' 'Cl' 0.1484 0.1585
                         'International Tables Vol C Tables 4.2.6.8 and 6.1.1.4'
    'Li' 'Li' -0.0003 0.0001
                         'International Tables Vol C Tables 4.2.6.8 and 6.1.1.4'
    'N' 'N' 0.0061 0.0033
                         'International Tables Vol C Tables 4.2.6.8 and 6.1.1.4'
    'Nd' 'Nd' -0.1943 3.0179
                         'International Tables Vol C Tables 4.2.6.8 and 6.1.1.4'
    'O' 'O' 0.0106 0.0060
                         'International Tables Vol C Tables 4.2.6.8 and 6.1.1.4'
    'Si' 'Si' 0.0817 0.0704
                         'International Tables Vol C Tables 4.2.6.8 and 6.1.1.4'
_computing_data_collection     'CrystalClear (Rigaku, 2000)'
_computing_cell_refinement     'CrystalClear (Rigaku, 2000)'
_computing_data_reduction     'CrystalStructure (Rigaku, 2000)'
_computing_structure_solution     'SHELXS97 (Sheldrick, 2008)'
_computing_structure_refinement     'SHELXL97 (Sheldrick, 2008)'
_computing_molecular_graphics     'SHELXTL (Sheldrick, 2008)'
_computing_publication_material     'SHELXTL (Sheldrick, 2008)'
loop_
    _atom_site_type_symbol
    _atom_site_label
    _atom_site_fract_x
    _atom_site_fract_y
    _atom_site_fract_z
    _atom_site_U_iso_or_equiv
    _atom_site_adp_type
    _atom_site_calc_flag
    _atom_site_refinement_flags
    _atom_site_occupancy
    _atom_site_symmetry_multiplicity
    _atom_site_disorder_assembly
    _atom_site_disorder_group
    Nd Nd1 0.753934(8) 0.681163(16) 0.493605(11) 0.03401(9) Uani d . 1 1 . .
    Cl Cl1 0.72460(5) 0.82878(8) 0.57959(6) 0.0490(3) Uani d . 1 1 . .
    Cl Cl2 0.78168(5) 0.84300(8) 0.41875(6) 0.0479(3) Uani d . 1 1 . .
    Si Si1 0.92517(5) 0.44819(10) 0.64320(7) 0.0501(3) Uani d . 1 1 . .
    Si Si2 0.88678(5) 0.59797(10) 0.74807(6) 0.0492(3) Uani d . 1 1 . .
    Si Si3 0.59076(6) 0.44378(11) 0.32461(8) 0.0569(4) Uani d . 1 1 . .
    Si Si4 0.61562(5) 0.62828(10) 0.24047(6) 0.0463(3) Uani d . 1 1 . .
    O O1 0.78568(17) 1.0620(3) 0.5248(2) 0.0724(10) Uani d . 1 1 . .
    O O2 0.67309(16) 1.0011(3) 0.43762(18) 0.0796(12) Uani d . 1 1 . .
    N N1 0.85395(13) 0.6531(3) 0.55572(17) 0.0368(8) Uani d . 1 1 . .
    N N2 0.78750(13) 0.5577(3) 0.58538(18) 0.0403(8) Uani d . 1 1 . .
    N N3 0.88311(13) 0.5457(2) 0.66146(17) 0.0383(8) Uani d . 1 1 . .
    N N4 0.65391(13) 0.6378(3) 0.43657(17) 0.0408(8) Uani d . 1 1 . .
    N N5 0.72343(13) 0.5678(3) 0.39276(17) 0.0398(8) Uani d . 1 1 . .
    N N6 0.62701(13) 0.5540(3) 0.31891(17) 0.0390(8) Uani d . 1 1 . .
    C C1 0.84171(16) 0.5852(3) 0.6009(2) 0.0348(9) Uani d . 1 1 . .
    C C2 0.90922(16) 0.7015(3) 0.5676(2) 0.0375(9) Uani d . 1 1 . .
    H H2 0.9371 0.6624 0.6034 0.045 Uiso calc R 1 1 . .
    C C3 0.90659(17) 0.8054(3) 0.5973(2) 0.0450(11) Uani d . 1 1 . .
    H H3A 0.8960 0.8018 0.6445 0.054 Uiso calc R 1 1 . .
    H H3B 0.8771 0.8430 0.5638 0.054 Uiso calc R 1 1 . .
    C C4 0.96352(19) 0.8600(4) 0.6070(3) 0.0558(12) Uani d . 1 1 . .
    H H4A 0.9593 0.9277 0.6238 0.067 Uiso calc R 1 1 . .
    H H4B 0.9922 0.8265 0.6445 0.067 Uiso calc R 1 1 . .
    C C5 0.9834(2) 0.8634(4) 0.5361(3) 0.0587(13) Uani d . 1 1 . .
    H H5A 1.0210 0.8941 0.5447 0.070 Uiso calc R 1 1 . .
    H H5B 0.9570 0.9036 0.5002 0.070 Uiso calc R 1 1 . .
    C C6 0.98606(18) 0.7594(4) 0.5064(3) 0.0538(12) Uani d . 1 1 . .
    H H6A 1.0152 0.7214 0.5402 0.065 Uiso calc R 1 1 . .
    H H6B 0.9971 0.7629 0.4594 0.065 Uiso calc R 1 1 . .
    C C7 0.92895(17) 0.7061(3) 0.4959(2) 0.0455(11) Uani d . 1 1 . .
    H H7A 0.9326 0.6389 0.4781 0.055 Uiso calc R 1 1 . .
    H H7B 0.9004 0.7410 0.4590 0.055 Uiso calc R 1 1 . .
    C C8 0.76545(17) 0.4788(3) 0.6239(2) 0.0448(10) Uani d . 1 1 . .
    H H8 0.7922 0.4671 0.6715 0.054 Uiso calc R 1 1 . .
    C C9 0.7578(2) 0.3830(4) 0.5796(3) 0.0598(13) Uani d . 1 1 . .
    H H9A 0.7340 0.3964 0.5310 0.072 Uiso calc R 1 1 . .
    H H9B 0.7951 0.3609 0.5733 0.072 Uiso calc R 1 1 . .
    C C10 0.7309(3) 0.3000(4) 0.6148(3) 0.0836(18) Uani d . 1 1 . .
    H H10A 0.7250 0.2423 0.5824 0.100 Uiso calc R 1 1 . .
    H H10B 0.7567 0.2807 0.6609 0.100 Uiso calc R 1 1 . .
    C C11 0.6750(3) 0.3323(5) 0.6294(4) 0.093(2) Uani d . 1 1 . .
    H H11A 0.6602 0.2798 0.6558 0.111 Uiso calc R 1 1 . .
    H H11B 0.6476 0.3428 0.5828 0.111 Uiso calc R 1 1 . .
    C C12 0.6812(3) 0.4270(5) 0.6740(3) 0.092(2) Uani d . 1 1 . .
    H H12A 0.7051 0.4143 0.7227 0.111 Uiso calc R 1 1 . .
    H H12B 0.6437 0.4483 0.6797 0.111 Uiso calc R 1 1 . .
    C C13 0.7081(2) 0.5101(4) 0.6370(3) 0.0702(15) Uani d . 1 1 . .
    H H13A 0.6825 0.5271 0.5902 0.084 Uiso calc R 1 1 . .
    H H13B 0.7130 0.5692 0.6680 0.084 Uiso calc R 1 1 . .
    C C14 1.0021(2) 0.4727(5) 0.6799(4) 0.0865(19) Uani d . 1 1 . .
    H H14A 1.0127 0.5333 0.6588 0.130 Uiso calc R 1 1 . .
    H H14B 1.0242 0.4181 0.6675 0.130 Uiso calc R 1 1 . .
    H H14C 1.0096 0.4794 0.7326 0.130 Uiso calc R 1 1 . .
    C C15 0.9085(2) 0.3303(4) 0.6860(3) 0.0695(15) Uani d . 1 1 . .
    H H15A 0.9202 0.3358 0.7387 0.104 Uiso calc R 1 1 . .
    H H15B 0.9288 0.2761 0.6695 0.104 Uiso calc R 1 1 . .
    H H15C 0.8680 0.3178 0.6718 0.104 Uiso calc R 1 1 . .
    C C16 0.9122(2) 0.4321(4) 0.5427(3) 0.0664(14) Uani d . 1 1 . .
    H H16A 0.8716 0.4323 0.5218 0.100 Uiso calc R 1 1 . .
    H H16B 0.9282 0.3696 0.5319 0.100 Uiso calc R 1 1 . .
    H H16C 0.9300 0.4858 0.5220 0.100 Uiso calc R 1 1 . .
    C C17 0.8280(2) 0.6869(4) 0.7429(3) 0.0648(15) Uani d . 1 1 . .
    H H17A 0.8259 0.7301 0.7012 0.097 Uiso calc R 1 1 . .
    H H17B 0.8348 0.7261 0.7872 0.097 Uiso calc R 1 1 . .
    H H17C 0.7925 0.6512 0.7375 0.097 Uiso calc R 1 1 . .
    C C18 0.9561(2) 0.6635(5) 0.7819(3) 0.087(2) Uani d . 1 1 . .
    H H18A 0.9866 0.6154 0.7930 0.131 Uiso calc R 1 1 . .
    H H18B 0.9548 0.7005 0.8257 0.131 Uiso calc R 1 1 . .
    H H18C 0.9627 0.7085 0.7446 0.131 Uiso calc R 1 1 . .
    C C19 0.8819(3) 0.5016(4) 0.8170(3) 0.0775(17) Uani d . 1 1 . .
    H H19A 0.8470 0.4643 0.8008 0.116 Uiso calc R 1 1 . .
    H H19B 0.8820 0.5329 0.8634 0.116 Uiso calc R 1 1 . .
    H H19C 0.9142 0.4572 0.8227 0.116 Uiso calc R 1 1 . .
    C C20 0.66817(16) 0.5861(3) 0.3829(2) 0.0387(9) Uani d . 1 1 . .
    C C21 0.59533(16) 0.6686(4) 0.4337(2) 0.0448(11) Uani d . 1 1 . .
    H H21 0.5695 0.6296 0.3955 0.054 Uiso calc R 1 1 . .
    C C22 0.58665(19) 0.7770(4) 0.4154(3) 0.0602(13) Uani d . 1 1 . .
    H H22A 0.5963 0.7902 0.3684 0.072 Uiso calc R 1 1 . .
    H H22B 0.6120 0.8165 0.4528 0.072 Uiso calc R 1 1 . .
    C C23 0.5246(2) 0.8076(5) 0.4111(3) 0.0776(18) Uani d . 1 1 . .
    H H23A 0.5201 0.8784 0.4004 0.093 Uiso calc R 1 1 . .
    H H23B 0.4994 0.7714 0.3714 0.093 Uiso calc R 1 1 . .
    C C24 0.5081(2) 0.7857(7) 0.4823(4) 0.101(3) Uani d . 1 1 . .
    H H24A 0.4678 0.8010 0.4773 0.121 Uiso calc R 1 1 . .
    H H24B 0.5302 0.8281 0.5208 0.121 Uiso calc R 1 1 . .
    C C25 0.5187(2) 0.6784(6) 0.5040(4) 0.100(3) Uani d . 1 1 . .
    H H25A 0.4931 0.6364 0.4686 0.119 Uiso calc R 1 1 . .
    H H25B 0.5103 0.6678 0.5520 0.119 Uiso calc R 1 1 . .
    C C26 0.58040(19) 0.6480(5) 0.5071(3) 0.0718(16) Uani d . 1 1 . .
    H H26A 0.6061 0.6853 0.5457 0.086 Uiso calc R 1 1 . .
    H H26B 0.5853 0.5775 0.5187 0.086 Uiso calc R 1 1 . .
    C C27 0.74792(17) 0.5121(3) 0.3410(2) 0.0422(10) Uani d . 1 1 . .
    H H27 0.7206 0.5118 0.2929 0.051 Uiso calc R 1 1 . .
    C C28 0.7607(2) 0.4056(4) 0.3660(3) 0.0586(13) Uani d . 1 1 . .
    H H28A 0.7253 0.3727 0.3695 0.070 Uiso calc R 1 1 . .
    H H28B 0.7861 0.4055 0.4148 0.070 Uiso calc R 1 1 . .
    C C29 0.7886(2) 0.3477(4) 0.3131(3) 0.0745(16) Uani d . 1 1 . .
    H H29A 0.7982 0.2809 0.3322 0.089 Uiso calc R 1 1 . .
    H H29B 0.7618 0.3418 0.2656 0.089 Uiso calc R 1 1 . .
    C C30 0.8424(2) 0.3999(5) 0.3034(3) 0.0858(19) Uani d . 1 1 . .
    H H30A 0.8710 0.3985 0.3497 0.103 Uiso calc R 1 1 . .
    H H30B 0.8579 0.3648 0.2668 0.103 Uiso calc R 1 1 . .
    C C31 0.8301(2) 0.5058(5) 0.2797(3) 0.0762(17) Uani d . 1 1 . .
    H H31A 0.8046 0.5070 0.2310 0.091 Uiso calc R 1 1 . .
    H H31B 0.8656 0.5387 0.2766 0.091 Uiso calc R 1 1 . .
    C C32 0.80272(19) 0.5617(4) 0.3330(3) 0.0595(13) Uani d . 1 1 . .
    H H32A 0.7945 0.6296 0.3156 0.071 Uiso calc R 1 1 . .
    H H32B 0.8294 0.5647 0.3808 0.071 Uiso calc R 1 1 . .
    C C33 0.6103(2) 0.3968(4) 0.4199(3) 0.0744(16) Uani d . 1 1 . .
    H H33A 0.6502 0.3792 0.4322 0.112 Uiso calc R 1 1 . .
    H H33B 0.5875 0.3390 0.4243 0.112 Uiso calc R 1 1 . .
    H H33C 0.6033 0.4479 0.4530 0.112 Uiso calc R 1 1 . .
    C C34 0.6078(3) 0.3470(4) 0.2629(3) 0.0862(19) Uani d . 1 1 . .
    H H34A 0.5931 0.3666 0.2125 0.129 Uiso calc R 1 1 . .
    H H34B 0.5906 0.2849 0.2720 0.129 Uiso calc R 1 1 . .
    H H34C 0.6487 0.3390 0.2719 0.129 Uiso calc R 1 1 . .
    C C35 0.5124(2) 0.4640(5) 0.2975(4) 0.092(2) Uani d . 1 1 . .
    H H35A 0.5018 0.5161 0.3273 0.138 Uiso calc R 1 1 . .
    H H35B 0.4929 0.4034 0.3046 0.138 Uiso calc R 1 1 . .
    H H35C 0.5018 0.4831 0.2464 0.138 Uiso calc R 1 1 . .
    C C36 0.6158(2) 0.5520(4) 0.1583(2) 0.0680(15) Uani d . 1 1 . .
    H H36A 0.6497 0.5114 0.1672 0.102 Uiso calc R 1 1 . .
    H H36B 0.6152 0.5950 0.1169 0.102 Uiso calc R 1 1 . .
    H H36C 0.5824 0.5098 0.1480 0.102 Uiso calc R 1 1 . .
    C C37 0.5443(2) 0.6893(4) 0.2223(3) 0.0716(16) Uani d . 1 1 . .
    H H37A 0.5150 0.6393 0.2186 0.107 Uiso calc R 1 1 . .
    H H37B 0.5383 0.7259 0.1768 0.107 Uiso calc R 1 1 . .
    H H37C 0.5427 0.7342 0.2619 0.107 Uiso calc R 1 1 . .
    C C38 0.6709(2) 0.7261(4) 0.2506(3) 0.0575(12) Uani d . 1 1 . .
    H H38A 0.6743 0.7593 0.2972 0.086 Uiso calc R 1 1 . .
    H H38B 0.6601 0.7737 0.2113 0.086 Uiso calc R 1 1 . .
    H H38C 0.7070 0.6964 0.2487 0.086 Uiso calc R 1 1 . .
    C C39 0.7944(3) 1.1257(5) 0.4664(3) 0.0856(18) Uani d . 1 1 . .
    H H39A 0.7670 1.1803 0.4592 0.103 Uiso calc R 1 1 . .
    H H39B 0.7889 1.0883 0.4208 0.103 Uiso calc R 1 1 . .
    C C40 0.8531(3) 1.1650(5) 0.4870(4) 0.092(2) Uani d . 1 1 . .
    H H40A 0.8535 1.2329 0.5052 0.110 Uiso calc R 1 1 . .
    H H40B 0.8711 1.1637 0.4453 0.110 Uiso calc R 1 1 . .
    C C41 0.8827(3) 1.0970(6) 0.5456(4) 0.102(2) Uani d . 1 1 . .
    H H41A 0.9137 1.1308 0.5796 0.122 Uiso calc R 1 1 . .
    H H41B 0.8980 1.0393 0.5250 0.122 Uiso calc R 1 1 . .
    C C42 0.8360(3) 1.0672(4) 0.5831(3) 0.0775(17) Uani d . 1 1 . .
    H H42A 0.8443 1.0029 0.6072 0.093 Uiso calc R 1 1 . .
    H H42B 0.8316 1.1166 0.6195 0.093 Uiso calc R 1 1 . .
    C C43 0.6595(3) 1.0083(6) 0.3598(3) 0.1053(12) Uani d D 1 1 . .
    H H43A 0.6431 0.9462 0.3377 0.126 Uiso calc R 1 1 . .
    H H43B 0.6936 1.0233 0.3419 0.126 Uiso calc R 1 1 . .
    C C44 0.6189(3) 1.0875(6) 0.3424(3) 0.1053(12) Uani d D 1 1 . .
    H H44A 0.5899 1.0715 0.2983 0.126 Uiso calc R 1 1 . .
    H H44B 0.6379 1.1489 0.3338 0.126 Uiso calc R 1 1 . .
    C C45 0.5926(3) 1.0989(6) 0.4057(3) 0.1053(12) Uani d D 1 1 . .
    H H45A 0.5858 1.1688 0.4144 0.126 Uiso calc R 1 1 . .
    H H45B 0.5564 1.0632 0.3974 0.126 Uiso calc R 1 1 . .
    C C46 0.6339(3) 1.0565(6) 0.4675(3) 0.1053(12) Uani d D 1 1 . .
    H H46A 0.6536 1.1091 0.4993 0.126 Uiso calc R 1 1 . .
    H H46B 0.6147 1.0135 0.4963 0.126 Uiso calc R 1 1 . .
    Li Li1 0.7431(3) 0.9442(6) 0.4956(4) 0.0509(19) Uani d . 1 1 . .
loop_
    _atom_site_aniso_label
    _atom_site_aniso_U_11
    _atom_site_aniso_U_22
    _atom_site_aniso_U_33
    _atom_site_aniso_U_12
    _atom_site_aniso_U_13
    _atom_site_aniso_U_23
    Nd1 0.03086(13) 0.03540(15) 0.03492(14) 0.00010(9) 0.00580(10) 0.00130(9)
    Cl1 0.0601(7) 0.0484(7) 0.0435(6) 0.0081(5) 0.0224(5) 0.0024(5)
    Cl2 0.0561(6) 0.0458(6) 0.0468(6) 0.0009(5) 0.0218(5) 0.0059(5)
    Si1 0.0421(7) 0.0415(8) 0.0635(8) 0.0118(6) 0.0057(6) 0.0002(6)
    Si2 0.0571(7) 0.0538(8) 0.0343(6) 0.0063(7) 0.0052(6) -0.0010(6)
    Si3 0.0517(7) 0.0548(9) 0.0592(8) -0.0203(7) 0.0023(7) 0.0014(7)
    Si4 0.0452(7) 0.0558(8) 0.0371(6) -0.0093(6) 0.0079(5) -0.0010(6)
    O1 0.105(3) 0.051(2) 0.068(2) -0.012(2) 0.033(2) 0.0006(18)
    O2 0.097(3) 0.092(3) 0.054(2) 0.046(2) 0.027(2) 0.021(2)
    N1 0.0325(17) 0.041(2) 0.0369(18) 0.0020(15) 0.0077(15) 0.0048(16)
    N2 0.0375(18) 0.040(2) 0.0433(19) -0.0017(16) 0.0084(16) 0.0063(16)
    N3 0.0391(18) 0.039(2) 0.0346(17) 0.0077(16) 0.0031(15) 0.0037(15)
    N4 0.0328(17) 0.054(2) 0.0368(18) -0.0058(16) 0.0100(15) -0.0073(17)
    N5 0.0347(17) 0.049(2) 0.0364(18) -0.0014(16) 0.0092(15) -0.0051(16)
    N6 0.0366(17) 0.044(2) 0.0346(17) -0.0097(16) 0.0053(15) -0.0030(16)
    C1 0.039(2) 0.031(2) 0.034(2) 0.0019(18) 0.0081(18) -0.0041(17)
    C2 0.034(2) 0.035(2) 0.042(2) 0.0020(18) 0.0069(18) 0.0025(19)
    C3 0.042(2) 0.047(3) 0.047(2) -0.003(2) 0.011(2) -0.007(2)
    C4 0.053(3) 0.050(3) 0.059(3) -0.011(2) 0.000(2) -0.007(2)
    C5 0.049(3) 0.059(3) 0.067(3) -0.014(2) 0.010(2) 0.006(3)
    C6 0.042(2) 0.062(3) 0.060(3) -0.003(2) 0.017(2) 0.006(3)
    C7 0.035(2) 0.050(3) 0.052(3) -0.001(2) 0.011(2) -0.004(2)
    C8 0.046(2) 0.046(3) 0.042(2) -0.004(2) 0.011(2) 0.007(2)
    C9 0.062(3) 0.054(3) 0.061(3) -0.013(3) 0.009(3) 0.008(3)
    C10 0.107(5) 0.058(4) 0.088(4) -0.033(4) 0.026(4) 0.011(3)
    C11 0.100(5) 0.099(5) 0.077(4) -0.049(4) 0.016(4) 0.026(4)
    C12 0.076(4) 0.122(6) 0.092(4) -0.023(4) 0.045(4) 0.019(4)
    C13 0.056(3) 0.079(4) 0.085(4) -0.003(3) 0.035(3) 0.012(3)
    C14 0.047(3) 0.079(4) 0.131(5) 0.019(3) 0.014(3) 0.003(4)
    C15 0.072(3) 0.048(3) 0.085(4) 0.018(3) 0.008(3) 0.010(3)
    C16 0.089(4) 0.046(3) 0.072(3) 0.019(3) 0.034(3) -0.008(3)
    C17 0.084(4) 0.070(4) 0.042(3) 0.027(3) 0.018(3) 0.001(2)
    C18 0.083(4) 0.111(5) 0.059(3) -0.021(4) -0.003(3) -0.027(3)
    C19 0.104(4) 0.084(4) 0.044(3) 0.023(4) 0.017(3) 0.019(3)
    C20 0.036(2) 0.041(2) 0.039(2) -0.0090(19) 0.0073(18) 0.0025(19)
    C21 0.027(2) 0.066(3) 0.042(2) -0.003(2) 0.0076(18) -0.007(2)
    C22 0.045(3) 0.067(4) 0.069(3) 0.001(3) 0.014(2) -0.012(3)
    C23 0.049(3) 0.091(5) 0.090(4) 0.020(3) 0.011(3) -0.016(3)
    C24 0.043(3) 0.174(8) 0.084(5) 0.025(4) 0.012(3) -0.045(5)
    C25 0.055(4) 0.180(8) 0.075(4) 0.003(4) 0.040(3) 0.005(5)
    C26 0.044(3) 0.119(5) 0.058(3) 0.004(3) 0.024(2) 0.010(3)
    C27 0.043(2) 0.045(3) 0.039(2) 0.001(2) 0.0109(19) -0.007(2)
    C28 0.070(3) 0.050(3) 0.059(3) 0.000(3) 0.020(3) -0.006(2)
    C29 0.087(4) 0.060(4) 0.077(4) 0.014(3) 0.020(3) -0.014(3)
    C30 0.076(4) 0.105(5) 0.083(4) 0.029(4) 0.031(3) -0.014(4)
    C31 0.067(3) 0.089(5) 0.084(4) 0.006(3) 0.041(3) -0.012(3)
    C32 0.055(3) 0.061(3) 0.071(3) -0.005(2) 0.034(3) -0.008(3)
    C33 0.080(4) 0.067(4) 0.076(4) -0.026(3) 0.018(3) 0.017(3)
    C34 0.109(5) 0.065(4) 0.076(4) -0.026(4) 0.002(4) -0.015(3)
    C35 0.057(3) 0.097(5) 0.112(5) -0.034(3) -0.003(3) 0.010(4)
    C36 0.083(4) 0.078(4) 0.044(3) -0.021(3) 0.019(3) -0.007(3)
    C37 0.059(3) 0.087(4) 0.065(3) 0.008(3) 0.006(3) 0.020(3)
    C38 0.063(3) 0.059(3) 0.051(3) -0.013(3) 0.015(2) 0.002(2)
    C39 0.108(5) 0.059(4) 0.095(5) -0.006(4) 0.035(4) 0.014(3)
    C40 0.105(5) 0.070(4) 0.110(5) -0.012(4) 0.042(4) 0.005(4)
    C41 0.106(5) 0.099(6) 0.110(5) -0.005(4) 0.044(4) 0.017(5)
    C42 0.109(5) 0.061(4) 0.064(3) -0.004(3) 0.022(4) -0.015(3)
    C43 0.119(3) 0.127(3) 0.075(2) 0.055(2) 0.032(2) 0.016(2)
    C44 0.119(3) 0.127(3) 0.075(2) 0.055(2) 0.032(2) 0.016(2)
    C45 0.119(3) 0.127(3) 0.075(2) 0.055(2) 0.032(2) 0.016(2)
    C46 0.119(3) 0.127(3) 0.075(2) 0.055(2) 0.032(2) 0.016(2)
    Li1 0.061(5) 0.049(5) 0.046(4) 0.010(4) 0.019(4) 0.007(3)
_geom_special_details
;
All e.s.d.'s (except the e.s.d. in the dihedral angle between two l.s. planes)
are estimated using the full covariance matrix. The cell e.s.d.'s are taken
into account individually in the estimation of e.s.d.'s in distances, angles
and torsion angles; correlations between e.s.d.'s in cell parameters are only
used when they are defined by crystal symmetry. An approximate (isotropic)
treatment of cell e.s.d.'s is used for estimating e.s.d.'s involving l.s.
planes.
;
loop_
    _geom_bond_atom_site_label_1
    _geom_bond_atom_site_label_2
    _geom_bond_site_symmetry_2
    _geom_bond_distance
    _geom_bond_publ_flag
    Li1 Cl1 . 2.336(7) yes
    Li1 Cl2 . 2.335(7) yes
    Li1 O1 . 1.907(9) yes
    Li1 O2 . 1.951(8) yes
    Nd1 Cl1 . 2.7621(11) yes
    Nd1 Cl2 . 2.7667(11) yes
    Nd1 N1 . 2.462(3) yes
    Nd1 N2 . 2.405(3) yes
    Nd1 N4 . 2.481(3) yes
    Nd1 N5 . 2.419(3) yes
    Nd1 C1 . 2.881(4) ?
    Nd1 C20 . 2.883(4) ?
    O2 C46 . 1.421(6) ?
    O2 C43 . 1.428(6) ?
    Si1 N3 . 1.747(3) ?
    Si1 C16 . 1.856(5) ?
    Si1 C14 . 1.860(5) ?
    Si1 C15 . 1.871(5) ?
    Si2 N3 . 1.759(3) ?
    Si2 C17 . 1.847(5) ?
    Si2 C19 . 1.861(5) ?
    Si2 C18 . 1.874(6) ?
    Si3 N6 . 1.745(4) ?
    Si3 C34 . 1.858(6) ?
    Si3 C33 . 1.859(5) ?
    Si3 C35 . 1.865(5) ?
    Si4 N6 . 1.754(3) ?
    Si4 C38 . 1.858(5) ?
    Si4 C36 . 1.859(5) ?
    Si4 C37 . 1.870(5) ?
    O1 C42 . 1.442(6) ?
    O1 C39 . 1.449(6) ?
    N1 C1 . 1.329(5) ?
    N1 C2 . 1.458(5) ?
    N2 C1 . 1.329(5) ?
    N2 C8 . 1.458(5) ?
    N3 C1 . 1.437(5) ?
    N4 C20 . 1.337(5) ?
    N4 C21 . 1.465(5) ?
    N5 C20 . 1.329(5) ?
    N5 C27 . 1.459(5) ?
    N6 C20 . 1.442(5) ?
    C2 C3 . 1.520(6) ?
    C2 C7 . 1.531(5) ?
    C2 H2 . 0.9900 ?
    C3 C4 . 1.535(6) ?
    C3 H3A . 0.9800 ?
    C3 H3B . 0.9800 ?
    C4 C5 . 1.518(6) ?
    C4 H4A . 0.9800 ?
    C4 H4B . 0.9800 ?
    C5 C6 . 1.521(7) ?
    C5 H5A . 0.9800 ?
    C5 H5B . 0.9800 ?
    C6 C7 . 1.530(6) ?
    C6 H6A . 0.9800 ?
    C6 H6B . 0.9800 ?
    C7 H7A . 0.9800 ?
    C7 H7B . 0.9800 ?
    C8 C13 . 1.523(6) ?
    C8 C9 . 1.530(6) ?
    C8 H8 . 0.9900 ?
    C9 C10 . 1.522(6) ?
    C9 H9A . 0.9800 ?
    C9 H9B . 0.9800 ?
    C10 C11 . 1.504(8) ?
    C10 H10A . 0.9800 ?
    C10 H10B . 0.9800 ?
    C11 C12 . 1.520(9) ?
    C11 H11A . 0.9800 ?
    C11 H11B . 0.9800 ?
    C12 C13 . 1.542(7) ?
    C12 H12A . 0.9800 ?
    C12 H12B . 0.9800 ?
    C13 H13A . 0.9800 ?
    C13 H13B . 0.9800 ?
    C14 H14A . 0.9700 ?
    C14 H14B . 0.9700 ?
    C14 H14C . 0.9700 ?
    C15 H15A . 0.9700 ?
    C15 H15B . 0.9700 ?
    C15 H15C . 0.9700 ?
    C16 H16A . 0.9700 ?
    C16 H16B . 0.9700 ?
    C16 H16C . 0.9700 ?
    C17 H17A . 0.9700 ?
    C17 H17B . 0.9700 ?
    C17 H17C . 0.9700 ?
    C18 H18A . 0.9700 ?
    C18 H18B . 0.9700 ?
    C18 H18C . 0.9700 ?
    C19 H19A . 0.9700 ?
    C19 H19B . 0.9700 ?
    C19 H19C . 0.9700 ?
    C21 C22 . 1.510(7) ?
    C21 C26 . 1.530(6) ?
    C21 H21 . 0.9900 ?
    C22 C23 . 1.540(6) ?
    C22 H22A . 0.9800 ?
    C22 H22B . 0.9800 ?
    C23 C24 . 1.511(8) ?
    C23 H23A . 0.9800 ?
    C23 H23B . 0.9800 ?
    C24 C25 . 1.514(9) ?
    C24 H24A . 0.9800 ?
    C24 H24B . 0.9800 ?
    C25 C26 . 1.534(7) ?
    C25 H25A . 0.9800 ?
    C25 H25B . 0.9800 ?
    C26 H26A . 0.9800 ?
    C26 H26B . 0.9800 ?
    C27 C32 . 1.523(6) ?
    C27 C28 . 1.524(6) ?
    C27 H27 . 0.9900 ?
    C28 C29 . 1.539(6) ?
    C28 H28A . 0.9800 ?
    C28 H28B . 0.9800 ?
    C29 C30 . 1.527(8) ?
    C29 H29A . 0.9800 ?
    C29 H29B . 0.9800 ?
    C30 C31 . 1.510(8) ?
    C30 H30A . 0.9800 ?
    C30 H30B . 0.9800 ?
    C31 C32 . 1.523(6) ?
    C31 H31A . 0.9800 ?
    C31 H31B . 0.9800 ?
    C32 H32A . 0.9800 ?
    C32 H32B . 0.9800 ?
    C33 H33A . 0.9700 ?
    C33 H33B . 0.9700 ?
    C33 H33C . 0.9700 ?
    C34 H34A . 0.9700 ?
    C34 H34B . 0.9700 ?
    C34 H34C . 0.9700 ?
    C35 H35A . 0.9700 ?
    C35 H35B . 0.9700 ?
    C35 H35C . 0.9700 ?
    C36 H36A . 0.9700 ?
    C36 H36B . 0.9700 ?
    C36 H36C . 0.9700 ?
    C37 H37A . 0.9700 ?
    C37 H37B . 0.9700 ?
    C37 H37C . 0.9700 ?
    C38 H38A . 0.9700 ?
    C38 H38B . 0.9700 ?
    C38 H38C . 0.9700 ?
    C39 C40 . 1.483(8) ?
    C39 H39A . 0.9800 ?
    C39 H39B . 0.9800 ?
    C40 C41 . 1.487(9) ?
    C40 H40A . 0.9800 ?
    C40 H40B . 0.9800 ?
    C41 C42 . 1.515(8) ?
    C41 H41A . 0.9800 ?
    C41 H41B . 0.9800 ?
    C42 H42A . 0.9800 ?
    C42 H42B . 0.9800 ?
    C43 C44 . 1.438(7) ?
    C43 H43A . 0.9800 ?
    C43 H43B . 0.9800 ?
    C44 C45 . 1.480(7) ?
    C44 H44A . 0.9800 ?
    C44 H44B . 0.9800 ?
    C45 C46 . 1.466(7) ?
    C45 H45A . 0.9800 ?
    C45 H45B . 0.9800 ?
    C46 H46A . 0.9800 ?
    C46 H46B . 0.9800 ?
loop_
    _geom_angle_atom_site_label_1
    _geom_angle_atom_site_label_2
    _geom_angle_atom_site_label_3
    _geom_angle_site_symmetry_1
    _geom_angle_site_symmetry_3
    _geom_angle
    _geom_angle_publ_flag
    N2 Nd1 N5 . . 96.62(12) ?
    N2 Nd1 N1 . . 54.47(11) ?
    N5 Nd1 N1 . . 111.38(11) ?
    N2 Nd1 N4 . . 106.36(11) ?
    N5 Nd1 N4 . . 54.47(10) ?
    N1 Nd1 N4 . . 157.35(12) ?
    N2 Nd1 Cl1 . . 99.85(8) ?
    N5 Nd1 Cl1 . . 147.58(8) ?
    N1 Nd1 Cl1 . . 100.91(8) ?
    N4 Nd1 Cl1 . . 93.95(8) ?
    N2 Nd1 Cl2 . . 146.42(8) ?
    N5 Nd1 Cl2 . . 99.68(8) ?
    N1 Nd1 Cl2 . . 92.15(8) ?
    N4 Nd1 Cl2 . . 107.02(9) ?
    Cl1 Nd1 Cl2 . . 81.42(3) ?
    N2 Nd1 C1 . . 27.26(10) ?
    N5 Nd1 C1 . . 107.92(11) ?
    N1 Nd1 C1 . . 27.40(10) ?
    N4 Nd1 C1 . . 133.26(12) ?
    Cl1 Nd1 C1 . . 99.31(8) ?
    Cl2 Nd1 C1 . . 119.17(8) ?
    N2 Nd1 C20 . . 106.13(12) ?
    N5 Nd1 C20 . . 27.27(10) ?
    N1 Nd1 C20 . . 137.72(11) ?
    N4 Nd1 C20 . . 27.57(10) ?
    Cl1 Nd1 C20 . . 120.45(9) ?
    Cl2 Nd1 C20 . . 101.71(8) ?
    C1 Nd1 C20 . . 126.73(12) ?
    N2 Nd1 Li1 . . 134.25(14) ?
    N5 Nd1 Li1 . . 129.07(14) ?
    N1 Nd1 Li1 . . 102.41(15) ?
    N4 Nd1 Li1 . . 100.02(15) ?
    Cl1 Nd1 Li1 . . 40.87(11) ?
    Cl2 Nd1 Li1 . . 40.85(11) ?
    C1 Nd1 Li1 . . 119.04(15) ?
    C20 Nd1 Li1 . . 114.21(15) ?
    Li1 Cl1 Nd1 . . 88.43(19) ?
    Li1 Cl2 Nd1 . . 88.34(19) ?
    N3 Si1 C16 . . 108.57(19) ?
    N3 Si1 C14 . . 111.7(2) ?
    C16 Si1 C14 . . 108.7(3) ?
    N3 Si1 C15 . . 111.5(2) ?
    C16 Si1 C15 . . 109.5(3) ?
    C14 Si1 C15 . . 106.7(3) ?
    N3 Si2 C17 . . 109.71(19) ?
    N3 Si2 C19 . . 111.5(2) ?
    C17 Si2 C19 . . 108.8(2) ?
    N3 Si2 C18 . . 110.9(2) ?
    C17 Si2 C18 . . 109.1(3) ?
    C19 Si2 C18 . . 106.8(3) ?
    N6 Si3 C34 . . 112.1(2) ?
    N6 Si3 C33 . . 109.3(2) ?
    C34 Si3 C33 . . 108.6(3) ?
    N6 Si3 C35 . . 110.5(2) ?
    C34 Si3 C35 . . 106.8(3) ?
    C33 Si3 C35 . . 109.4(3) ?
    N6 Si4 C38 . . 110.51(19) ?
    N6 Si4 C36 . . 110.6(2) ?
    C38 Si4 C36 . . 110.0(2) ?
    N6 Si4 C37 . . 111.6(2) ?
    C38 Si4 C37 . . 108.4(3) ?
    C36 Si4 C37 . . 105.6(3) ?
    C42 O1 C39 . . 107.7(4) ?
    C42 O1 Li1 . . 124.5(4) ?
    C39 O1 Li1 . . 116.2(4) ?
    C46 O2 C43 . . 110.5(4) ?
    C46 O2 Li1 . . 124.0(4) ?
    C43 O2 Li1 . . 124.6(4) ?
    C1 N1 C2 . . 122.8(3) ?
    C1 N1 Nd1 . . 94.1(2) ?
    C2 N1 Nd1 . . 140.3(3) ?
    C1 N2 C8 . . 123.4(3) ?
    C1 N2 Nd1 . . 96.7(2) ?
    C8 N2 Nd1 . . 139.8(3) ?
    C1 N3 Si1 . . 117.2(2) ?
    C1 N3 Si2 . . 117.6(2) ?
    Si1 N3 Si2 . . 125.24(19) ?
    C20 N4 C21 . . 122.3(3) ?
    C20 N4 Nd1 . . 93.2(2) ?
    C21 N4 Nd1 . . 141.9(3) ?
    C20 N5 C27 . . 123.4(3) ?
    C20 N5 Nd1 . . 96.2(2) ?
    C27 N5 Nd1 . . 138.8(2) ?
    C20 N6 Si3 . . 117.8(3) ?
    C20 N6 Si4 . . 118.4(3) ?
    Si3 N6 Si4 . . 123.82(19) ?
    N2 C1 N1 . . 113.9(3) ?
    N2 C1 N3 . . 122.9(4) ?
    N1 C1 N3 . . 123.2(3) ?
    N2 C1 Nd1 . . 56.0(2) ?
    N1 C1 Nd1 . . 58.5(2) ?
    N3 C1 Nd1 . . 172.3(3) ?
    N1 C2 C3 . . 110.9(3) ?
    N1 C2 C7 . . 110.1(3) ?
    C3 C2 C7 . . 109.5(3) ?
    N1 C2 H2 . . 108.8 ?
    C3 C2 H2 . . 108.8 ?
    C7 C2 H2 . . 108.8 ?
    C2 C3 C4 . . 112.2(3) ?
    C2 C3 H3A . . 109.2 ?
    C4 C3 H3A . . 109.2 ?
    C2 C3 H3B . . 109.2 ?
    C4 C3 H3B . . 109.2 ?
    H3A C3 H3B . . 107.9 ?
    C5 C4 C3 . . 111.4(4) ?
    C5 C4 H4A . . 109.4 ?
    C3 C4 H4A . . 109.4 ?
    C5 C4 H4B . . 109.4 ?
    C3 C4 H4B . . 109.4 ?
    H4A C4 H4B . . 108.0 ?
    C4 C5 C6 . . 110.1(4) ?
    C4 C5 H5A . . 109.6 ?
    C6 C5 H5A . . 109.6 ?
    C4 C5 H5B . . 109.6 ?
    C6 C5 H5B . . 109.6 ?
    H5A C5 H5B . . 108.1 ?
    C5 C6 C7 . . 111.7(4) ?
    C5 C6 H6A . . 109.3 ?
    C7 C6 H6A . . 109.3 ?
    C5 C6 H6B . . 109.3 ?
    C7 C6 H6B . . 109.3 ?
    H6A C6 H6B . . 107.9 ?
    C6 C7 C2 . . 111.1(4) ?
    C6 C7 H7A . . 109.4 ?
    C2 C7 H7A . . 109.4 ?
    C6 C7 H7B . . 109.4 ?
    C2 C7 H7B . . 109.4 ?
    H7A C7 H7B . . 108.0 ?
    N2 C8 C13 . . 109.1(4) ?
    N2 C8 C9 . . 111.2(3) ?
    C13 C8 C9 . . 108.8(4) ?
    N2 C8 H8 . . 109.2 ?
    C13 C8 H8 . . 109.2 ?
    C9 C8 H8 . . 109.2 ?
    C10 C9 C8 . . 113.4(4) ?
    C10 C9 H9A . . 108.9 ?
    C8 C9 H9A . . 108.9 ?
    C10 C9 H9B . . 108.9 ?
    C8 C9 H9B . . 108.9 ?
    H9A C9 H9B . . 107.7 ?
    C11 C10 C9 . . 110.9(5) ?
    C11 C10 H10A . . 109.5 ?
    C9 C10 H10A . . 109.5 ?
    C11 C10 H10B . . 109.5 ?
    C9 C10 H10B . . 109.5 ?
    H10A C10 H10B . . 108.0 ?
    C10 C11 C12 . . 111.4(5) ?
    C10 C11 H11A . . 109.3 ?
    C12 C11 H11A . . 109.3 ?
    C10 C11 H11B . . 109.3 ?
    C12 C11 H11B . . 109.3 ?
    H11A C11 H11B . . 108.0 ?
    C11 C12 C13 . . 111.4(5) ?
    C11 C12 H12A . . 109.4 ?
    C13 C12 H12A . . 109.4 ?
    C11 C12 H12B . . 109.4 ?
    C13 C12 H12B . . 109.4 ?
    H12A C12 H12B . . 108.0 ?
    C8 C13 C12 . . 111.3(5) ?
    C8 C13 H13A . . 109.4 ?
    C12 C13 H13A . . 109.4 ?
    C8 C13 H13B . . 109.4 ?
    C12 C13 H13B . . 109.4 ?
    H13A C13 H13B . . 108.0 ?
    Si1 C14 H14A . . 109.5 ?
    Si1 C14 H14B . . 109.5 ?
    H14A C14 H14B . . 109.5 ?
    Si1 C14 H14C . . 109.5 ?
    H14A C14 H14C . . 109.5 ?
    H14B C14 H14C . . 109.5 ?
    Si1 C15 H15A . . 109.5 ?
    Si1 C15 H15B . . 109.5 ?
    H15A C15 H15B . . 109.5 ?
    Si1 C15 H15C . . 109.5 ?
    H15A C15 H15C . . 109.5 ?
    H15B C15 H15C . . 109.5 ?
    Si1 C16 H16A . . 109.5 ?
    Si1 C16 H16B . . 109.5 ?
    H16A C16 H16B . . 109.5 ?
    Si1 C16 H16C . . 109.5 ?
    H16A C16 H16C . . 109.5 ?
    H16B C16 H16C . . 109.5 ?
    Si2 C17 H17A . . 109.5 ?
    Si2 C17 H17B . . 109.5 ?
    H17A C17 H17B . . 109.5 ?
    Si2 C17 H17C . . 109.5 ?
    H17A C17 H17C . . 109.5 ?
    H17B C17 H17C . . 109.5 ?
    Si2 C18 H18A . . 109.5 ?
    Si2 C18 H18B . . 109.5 ?
    H18A C18 H18B . . 109.5 ?
    Si2 C18 H18C . . 109.5 ?
    H18A C18 H18C . . 109.5 ?
    H18B C18 H18C . . 109.5 ?
    Si2 C19 H19A . . 109.5 ?
    Si2 C19 H19B . . 109.5 ?
    H19A C19 H19B . . 109.5 ?
    Si2 C19 H19C . . 109.5 ?
    H19A C19 H19C . . 109.5 ?
    H19B C19 H19C . . 109.5 ?
    N5 C20 N4 . . 114.6(4) ?
    N5 C20 N6 . . 122.7(4) ?
    N4 C20 N6 . . 122.7(3) ?
    N5 C20 Nd1 . . 56.5(2) ?
    N4 C20 Nd1 . . 59.2(2) ?
    N6 C20 Nd1 . . 169.1(3) ?
    N4 C21 C22 . . 111.6(4) ?
    N4 C21 C26 . . 109.9(4) ?
    C22 C21 C26 . . 109.5(4) ?
    N4 C21 H21 . . 108.6 ?
    C22 C21 H21 . . 108.6 ?
    C26 C21 H21 . . 108.6 ?
    C21 C22 C23 . . 110.8(4) ?
    C21 C22 H22A . . 109.5 ?
    C23 C22 H22A . . 109.5 ?
    C21 C22 H22B . . 109.5 ?
    C23 C22 H22B . . 109.5 ?
    H22A C22 H22B . . 108.1 ?
    C24 C23 C22 . . 110.7(5) ?
    C24 C23 H23A . . 109.5 ?
    C22 C23 H23A . . 109.5 ?
    C24 C23 H23B . . 109.5 ?
    C22 C23 H23B . . 109.5 ?
    H23A C23 H23B . . 108.1 ?
    C23 C24 C25 . . 111.3(5) ?
    C23 C24 H24A . . 109.4 ?
    C25 C24 H24A . . 109.4 ?
    C23 C24 H24B . . 109.4 ?
    C25 C24 H24B . . 109.4 ?
    H24A C24 H24B . . 108.0 ?
    C24 C25 C26 . . 111.7(5) ?
    C24 C25 H25A . . 109.3 ?
    C26 C25 H25A . . 109.3 ?
    C24 C25 H25B . . 109.3 ?
    C26 C25 H25B . . 109.3 ?
    H25A C25 H25B . . 107.9 ?
    C21 C26 C25 . . 110.2(4) ?
    C21 C26 H26A . . 109.6 ?
    C25 C26 H26A . . 109.6 ?
    C21 C26 H26B . . 109.6 ?
    C25 C26 H26B . . 109.6 ?
    H26A C26 H26B . . 108.1 ?
    N5 C27 C32 . . 109.5(3) ?
    N5 C27 C28 . . 111.5(3) ?
    C32 C27 C28 . . 109.1(4) ?
    N5 C27 H27 . . 108.9 ?
    C32 C27 H27 . . 108.9 ?
    C28 C27 H27 . . 108.9 ?
    C27 C28 C29 . . 111.7(4) ?
    C27 C28 H28A . . 109.3 ?
    C29 C28 H28A . . 109.3 ?
    C27 C28 H28B . . 109.3 ?
    C29 C28 H28B . . 109.3 ?
    H28A C28 H28B . . 108.0 ?
    C30 C29 C28 . . 110.7(5) ?
    C30 C29 H29A . . 109.5 ?
    C28 C29 H29A . . 109.5 ?
    C30 C29 H29B . . 109.5 ?
    C28 C29 H29B . . 109.5 ?
    H29A C29 H29B . . 108.1 ?
    C31 C30 C29 . . 111.0(5) ?
    C31 C30 H30A . . 109.4 ?
    C29 C30 H30A . . 109.4 ?
    C31 C30 H30B . . 109.4 ?
    C29 C30 H30B . . 109.4 ?
    H30A C30 H30B . . 108.0 ?
    C30 C31 C32 . . 111.2(5) ?
    C30 C31 H31A . . 109.4 ?
    C32 C31 H31A . . 109.4 ?
    C30 C31 H31B . . 109.4 ?
    C32 C31 H31B . . 109.4 ?
    H31A C31 H31B . . 108.0 ?
    C31 C32 C27 . . 111.4(4) ?
    C31 C32 H32A . . 109.3 ?
    C27 C32 H32A . . 109.3 ?
    C31 C32 H32B . . 109.3 ?
    C27 C32 H32B . . 109.3 ?
    H32A C32 H32B . . 108.0 ?
    Si3 C33 H33A . . 109.5 ?
    Si3 C33 H33B . . 109.5 ?
    H33A C33 H33B . . 109.5 ?
    Si3 C33 H33C . . 109.5 ?
    H33A C33 H33C . . 109.5 ?
    H33B C33 H33C . . 109.5 ?
    Si3 C34 H34A . . 109.5 ?
    Si3 C34 H34B . . 109.5 ?
    H34A C34 H34B . . 109.5 ?
    Si3 C34 H34C . . 109.5 ?
    H34A C34 H34C . . 109.5 ?
    H34B C34 H34C . . 109.5 ?
    Si3 C35 H35A . . 109.5 ?
    Si3 C35 H35B . . 109.5 ?
    H35A C35 H35B . . 109.5 ?
    Si3 C35 H35C . . 109.5 ?
    H35A C35 H35C . . 109.5 ?
    H35B C35 H35C . . 109.5 ?
    Si4 C36 H36A . . 109.5 ?
    Si4 C36 H36B . . 109.5 ?
    H36A C36 H36B . . 109.5 ?
    Si4 C36 H36C . . 109.5 ?
    H36A C36 H36C . . 109.5 ?
    H36B C36 H36C . . 109.5 ?
    Si4 C37 H37A . . 109.5 ?
    Si4 C37 H37B . . 109.5 ?
    H37A C37 H37B . . 109.5 ?
    Si4 C37 H37C . . 109.5 ?
    H37A C37 H37C . . 109.5 ?
    H37B C37 H37C . . 109.5 ?
    Si4 C38 H38A . . 109.5 ?
    Si4 C38 H38B . . 109.5 ?
    H38A C38 H38B . . 109.5 ?
    Si4 C38 H38C . . 109.5 ?
    H38A C38 H38C . . 109.5 ?
    H38B C38 H38C . . 109.5 ?
    O1 C39 C40 . . 108.2(5) ?
    O1 C39 H39A . . 110.1 ?
    C40 C39 H39A . . 110.1 ?
    O1 C39 H39B . . 110.1 ?
    C40 C39 H39B . . 110.1 ?
    H39A C39 H39B . . 108.4 ?
    C39 C40 C41 . . 104.0(5) ?
    C39 C40 H40A . . 111.0 ?
    C41 C40 H40A . . 111.0 ?
    C39 C40 H40B . . 111.0 ?
    C41 C40 H40B . . 111.0 ?
    H40A C40 H40B . . 109.0 ?
    C40 C41 C42 . . 103.1(6) ?
    C40 C41 H41A . . 111.1 ?
    C42 C41 H41A . . 111.1 ?
    C40 C41 H41B . . 111.1 ?
    C42 C41 H41B . . 111.1 ?
    H41A C41 H41B . . 109.1 ?
    O1 C42 C41 . . 104.4(5) ?
    O1 C42 H42A . . 110.9 ?
    C41 C42 H42A . . 110.9 ?
    O1 C42 H42B . . 110.9 ?
    C41 C42 H42B . . 110.9 ?
    H42A C42 H42B . . 108.9 ?
    O2 C43 C44 . . 105.7(5) ?
    O2 C43 H43A . . 110.6 ?
    C44 C43 H43A . . 110.6 ?
    O2 C43 H43B . . 110.6 ?
    C44 C43 H43B . . 110.6 ?
    H43A C43 H43B . . 108.7 ?
    C43 C44 C45 . . 106.9(5) ?
    C43 C44 H44A . . 110.3 ?
    C45 C44 H44A . . 110.3 ?
    C43 C44 H44B . . 110.3 ?
    C45 C44 H44B . . 110.3 ?
    H44A C44 H44B . . 108.6 ?
    C46 C45 C44 . . 104.9(5) ?
    C46 C45 H45A . . 110.8 ?
    C44 C45 H45A . . 110.8 ?
    C46 C45 H45B . . 110.8 ?
    C44 C45 H45B . . 110.8 ?
    H45A C45 H45B . . 108.8 ?
    O2 C46 C45 . . 106.7(5) ?
    O2 C46 H46A . . 110.4 ?
    C45 C46 H46A . . 110.4 ?
    O2 C46 H46B . . 110.4 ?
    C45 C46 H46B . . 110.4 ?
    H46A C46 H46B . . 108.6 ?
    O1 Li1 O2 . . 100.0(4) ?
    O1 Li1 Cl2 . . 113.7(3) ?
    O2 Li1 Cl2 . . 107.6(3) ?
    O1 Li1 Cl1 . . 122.5(4) ?
    O2 Li1 Cl1 . . 111.4(4) ?
    Cl2 Li1 Cl1 . . 101.1(3) ?
    O1 Li1 Nd1 . . 143.1(3) ?
    O2 Li1 Nd1 . . 116.3(4) ?
    Cl2 Li1 Nd1 . . 50.82(16) ?
    Cl1 Li1 Nd1 . . 50.70(16) ?
loop_
    _geom_torsion_atom_site_label_1
    _geom_torsion_atom_site_label_2
    _geom_torsion_atom_site_label_3
    _geom_torsion_atom_site_label_4
    _geom_torsion_site_symmetry_1
    _geom_torsion_site_symmetry_2
    _geom_torsion_site_symmetry_3
    _geom_torsion_site_symmetry_4
    _geom_torsion
    _geom_torsion_publ_flag
    N2 Nd1 Cl1 Li1 . . . . 151.9(2) ?
    N5 Nd1 Cl1 Li1 . . . . -88.7(2) ?
    N1 Nd1 Cl1 Li1 . . . . 96.4(2) ?
    N4 Nd1 Cl1 Li1 . . . . -100.8(2) ?
    Cl2 Nd1 Cl1 Li1 . . . . 5.87(19) ?
    C1 Nd1 Cl1 Li1 . . . . 124.2(2) ?
    C20 Nd1 Cl1 Li1 . . . . -92.7(2) ?
    N2 Nd1 Cl2 Li1 . . . . -100.8(2) ?
    N5 Nd1 Cl2 Li1 . . . . 141.3(2) ?
    N1 Nd1 Cl2 Li1 . . . . -106.6(2) ?
    N4 Nd1 Cl2 Li1 . . . . 85.7(2) ?
    Cl1 Nd1 Cl2 Li1 . . . . -5.87(19) ?
    C1 Nd1 Cl2 Li1 . . . . -101.8(2) ?
    C20 Nd1 Cl2 Li1 . . . . 113.6(2) ?
    N2 Nd1 N1 C1 . . . . -5.2(2) ?
    N5 Nd1 N1 C1 . . . . -87.9(2) ?
    N4 Nd1 N1 C1 . . . . -40.9(4) ?
    Cl1 Nd1 N1 C1 . . . . 89.2(2) ?
    Cl2 Nd1 N1 C1 . . . . 170.9(2) ?
    C20 Nd1 N1 C1 . . . . -79.0(3) ?
    Li1 Nd1 N1 C1 . . . . 131.0(2) ?
    N2 Nd1 N1 C2 . . . . -164.8(4) ?
    N5 Nd1 N1 C2 . . . . 112.5(4) ?
    N4 Nd1 N1 C2 . . . . 159.5(3) ?
    Cl1 Nd1 N1 C2 . . . . -70.4(4) ?
    Cl2 Nd1 N1 C2 . . . . 11.3(4) ?
    C1 Nd1 N1 C2 . . . . -159.6(5) ?
    C20 Nd1 N1 C2 . . . . 121.3(4) ?
    Li1 Nd1 N1 C2 . . . . -28.7(4) ?
    N5 Nd1 N2 C1 . . . . 116.8(2) ?
    N1 Nd1 N2 C1 . . . . 5.2(2) ?
    N4 Nd1 N2 C1 . . . . 171.7(2) ?
    Cl1 Nd1 N2 C1 . . . . -91.2(2) ?
    Cl2 Nd1 N2 C1 . . . . -1.9(3) ?
    C20 Nd1 N2 C1 . . . . 142.9(2) ?
    Li1 Nd1 N2 C1 . . . . -65.7(3) ?
    N5 Nd1 N2 C8 . . . . -67.8(4) ?
    N1 Nd1 N2 C8 . . . . -179.4(5) ?
    N4 Nd1 N2 C8 . . . . -13.0(4) ?
    Cl1 Nd1 N2 C8 . . . . 84.1(4) ?
    Cl2 Nd1 N2 C8 . . . . 173.4(3) ?
    C1 Nd1 N2 C8 . . . . 175.4(6) ?
    C20 Nd1 N2 C8 . . . . -41.7(4) ?
    Li1 Nd1 N2 C8 . . . . 109.7(4) ?
    C16 Si1 N3 C1 . . . . 8.7(4) ?
    C14 Si1 N3 C1 . . . . 128.6(3) ?
    C15 Si1 N3 C1 . . . . -112.1(3) ?
    C16 Si1 N3 Si2 . . . . -172.2(3) ?
    C14 Si1 N3 Si2 . . . . -52.4(3) ?
    C15 Si1 N3 Si2 . . . . 67.0(3) ?
    C17 Si2 N3 C1 . . . . 6.7(4) ?
    C19 Si2 N3 C1 . . . . 127.3(3) ?
    C18 Si2 N3 C1 . . . . -113.9(4) ?
    C17 Si2 N3 Si1 . . . . -172.3(3) ?
    C19 Si2 N3 Si1 . . . . -51.7(3) ?
    C18 Si2 N3 Si1 . . . . 67.1(3) ?
    N2 Nd1 N4 C20 . . . . -93.6(3) ?
    N5 Nd1 N4 C20 . . . . -7.2(2) ?
    N1 Nd1 N4 C20 . . . . -64.0(4) ?
    Cl1 Nd1 N4 C20 . . . . 164.9(2) ?
    Cl2 Nd1 N4 C20 . . . . 82.7(2) ?
    C1 Nd1 N4 C20 . . . . -88.4(3) ?
    Li1 Nd1 N4 C20 . . . . 124.1(3) ?
    N2 Nd1 N4 C21 . . . . 106.4(4) ?
    N5 Nd1 N4 C21 . . . . -167.2(5) ?
    N1 Nd1 N4 C21 . . . . 136.0(4) ?
    Cl1 Nd1 N4 C21 . . . . 4.9(4) ?
    Cl2 Nd1 N4 C21 . . . . -77.3(4) ?
    C1 Nd1 N4 C21 . . . . 111.6(4) ?
    C20 Nd1 N4 C21 . . . . -160.0(6) ?
    Li1 Nd1 N4 C21 . . . . -35.9(5) ?
    N2 Nd1 N5 C20 . . . . 112.7(2) ?
    N1 Nd1 N5 C20 . . . . 167.0(2) ?
    N4 Nd1 N5 C20 . . . . 7.3(2) ?
    Cl1 Nd1 N5 C20 . . . . -7.6(3) ?
    Cl2 Nd1 N5 C20 . . . . -96.8(2) ?
    C1 Nd1 N5 C20 . . . . 138.1(2) ?
    Li1 Nd1 N5 C20 . . . . -65.0(3) ?
    N2 Nd1 N5 C27 . . . . -82.2(4) ?
    N1 Nd1 N5 C27 . . . . -27.9(4) ?
    N4 Nd1 N5 C27 . . . . 172.4(5) ?
    Cl1 Nd1 N5 C27 . . . . 157.5(3) ?
    Cl2 Nd1 N5 C27 . . . . 68.3(4) ?
    C1 Nd1 N5 C27 . . . . -56.8(4) ?
    C20 Nd1 N5 C27 . . . . 165.1(6) ?
    Li1 Nd1 N5 C27 . . . . 100.1(4) ?
    C34 Si3 N6 C20 . . . . -115.2(3) ?
    C33 Si3 N6 C20 . . . . 5.3(4) ?
    C35 Si3 N6 C20 . . . . 125.8(3) ?
    C34 Si3 N6 Si4 . . . . 65.7(3) ?
    C33 Si3 N6 Si4 . . . . -173.9(3) ?
    C35 Si3 N6 Si4 . . . . -53.4(3) ?
    C38 Si4 N6 C20 . . . . 10.9(4) ?
    C36 Si4 N6 C20 . . . . 133.0(3) ?
    C37 Si4 N6 C20 . . . . -109.7(3) ?
    C38 Si4 N6 Si3 . . . . -169.9(2) ?
    C36 Si4 N6 Si3 . . . . -47.8(3) ?
    C37 Si4 N6 Si3 . . . . 69.4(3) ?
    C8 N2 C1 N1 . . . . 175.0(4) ?
    Nd1 N2 C1 N1 . . . . -8.6(4) ?
    C8 N2 C1 N3 . . . . -5.5(6) ?
    Nd1 N2 C1 N3 . . . . 170.9(3) ?
    C8 N2 C1 Nd1 . . . . -176.4(4) ?
    C2 N1 C1 N2 . . . . 173.0(3) ?
    Nd1 N1 C1 N2 . . . . 8.4(3) ?
    C2 N1 C1 N3 . . . . -6.5(6) ?
    Nd1 N1 C1 N3 . . . . -171.1(3) ?
    C2 N1 C1 Nd1 . . . . 164.6(4) ?
    Si1 N3 C1 N2 . . . . 96.6(4) ?
    Si2 N3 C1 N2 . . . . -82.5(4) ?
    Si1 N3 C1 N1 . . . . -83.9(4) ?
    Si2 N3 C1 N1 . . . . 97.0(4) ?
    N5 Nd1 C1 N2 . . . . -68.7(2) ?
    N1 Nd1 C1 N2 . . . . -170.8(4) ?
    N4 Nd1 C1 N2 . . . . -11.0(3) ?
    Cl1 Nd1 C1 N2 . . . . 93.5(2) ?
    Cl2 Nd1 C1 N2 . . . . 178.8(2) ?
    C20 Nd1 C1 N2 . . . . -46.3(3) ?
    Li1 Nd1 C1 N2 . . . . 131.7(2) ?
    N2 Nd1 C1 N1 . . . . 170.8(4) ?
    N5 Nd1 C1 N1 . . . . 102.1(2) ?
    N4 Nd1 C1 N1 . . . . 159.8(2) ?
    Cl1 Nd1 C1 N1 . . . . -95.8(2) ?
    Cl2 Nd1 C1 N1 . . . . -10.4(3) ?
    C20 Nd1 C1 N1 . . . . 124.5(2) ?
    Li1 Nd1 C1 N1 . . . . -57.5(3) ?
    C1 N1 C2 C3 . . . . -102.9(4) ?
    Nd1 N1 C2 C3 . . . . 52.7(5) ?
    C1 N1 C2 C7 . . . . 135.7(4) ?
    Nd1 N1 C2 C7 . . . . -68.7(5) ?
    N1 C2 C3 C4 . . . . -177.4(3) ?
    C7 C2 C3 C4 . . . . -55.7(5) ?
    C2 C3 C4 C5 . . . . 56.1(5) ?
    C3 C4 C5 C6 . . . . -55.0(5) ?
    C4 C5 C6 C7 . . . . 56.2(5) ?
    C5 C6 C7 C2 . . . . -57.4(5) ?
    N1 C2 C7 C6 . . . . 178.3(4) ?
    C3 C2 C7 C6 . . . . 56.1(5) ?
    C1 N2 C8 C13 . . . . 139.0(4) ?
    Nd1 N2 C8 C13 . . . . -35.5(6) ?
    C1 N2 C8 C9 . . . . -101.0(5) ?
    Nd1 N2 C8 C9 . . . . 84.5(5) ?
    N2 C8 C9 C10 . . . . -175.9(4) ?
    C13 C8 C9 C10 . . . . -55.7(6) ?
    C8 C9 C10 C11 . . . . 55.5(7) ?
    C9 C10 C11 C12 . . . . -54.2(7) ?
    C10 C11 C12 C13 . . . . 55.4(7) ?
    N2 C8 C13 C12 . . . . 176.9(4) ?
    C9 C8 C13 C12 . . . . 55.5(6) ?
    C11 C12 C13 C8 . . . . -56.7(7) ?
    C27 N5 C20 N4 . . . . 179.6(4) ?
    Nd1 N5 C20 N4 . . . . -12.1(4) ?
    C27 N5 C20 N6 . . . . -1.2(6) ?
    Nd1 N5 C20 N6 . . . . 167.1(3) ?
    C27 N5 C20 Nd1 . . . . -168.3(4) ?
    C21 N4 C20 N5 . . . . 177.3(4) ?
    Nd1 N4 C20 N5 . . . . 11.8(4) ?
    C21 N4 C20 N6 . . . . -1.9(6) ?
    Nd1 N4 C20 N6 . . . . -167.4(3) ?
    C21 N4 C20 Nd1 . . . . 165.5(4) ?
    Si3 N6 C20 N5 . . . . 96.4(4) ?
    Si4 N6 C20 N5 . . . . -84.4(5) ?
    Si3 N6 C20 N4 . . . . -84.5(5) ?
    Si4 N6 C20 N4 . . . . 94.8(4) ?
    Si3 N6 C20 Nd1 . . . .  18E1(10)
                                    ?
    Si4 N6 C20 Nd1 . . . . -2.0(16) ?
    N2 Nd1 C20 N5 . . . . -72.6(3) ?
    N1 Nd1 C20 N5 . . . . -18.1(3) ?
    N4 Nd1 C20 N5 . . . . -167.2(4) ?
    Cl1 Nd1 C20 N5 . . . . 175.3(2) ?
    Cl2 Nd1 C20 N5 . . . . 88.4(2) ?
    C1 Nd1 C20 N5 . . . . -52.4(3) ?
    Li1 Nd1 C20 N5 . . . . 129.5(3) ?
    N2 Nd1 C20 N4 . . . . 94.6(3) ?
    N5 Nd1 C20 N4 . . . . 167.2(4) ?
    N1 Nd1 C20 N4 . . . . 149.0(2) ?
    Cl1 Nd1 C20 N4 . . . . -17.6(3) ?
    Cl2 Nd1 C20 N4 . . . . -104.4(2) ?
    C1 Nd1 C20 N4 . . . . 114.7(3) ?
    Li1 Nd1 C20 N4 . . . . -63.3(3) ?
    N2 Nd1 C20 N6 . . . . -162.1(15) ?
    N5 Nd1 C20 N6 . . . . -89.5(15) ?
    N1 Nd1 C20 N6 . . . . -107.6(15) ?
    N4 Nd1 C20 N6 . . . . 103.4(15) ?
    Cl1 Nd1 C20 N6 . . . . 85.8(15) ?
    Cl2 Nd1 C20 N6 . . . . -1.0(15) ?
    C1 Nd1 C20 N6 . . . . -141.9(14) ?
    Li1 Nd1 C20 N6 . . . . 40.0(15) ?
    C20 N4 C21 C22 . . . . -103.6(5) ?
    Nd1 N4 C21 C22 . . . . 52.6(6) ?
    C20 N4 C21 C26 . . . . 134.8(4) ?
    Nd1 N4 C21 C26 . . . . -69.1(6) ?
    N4 C21 C22 C23 . . . . 178.9(4) ?
    C26 C21 C22 C23 . . . . -59.2(5) ?
    C21 C22 C23 C24 . . . . 57.8(6) ?
    C22 C23 C24 C25 . . . . -54.8(7) ?
    C23 C24 C25 C26 . . . . 54.8(7) ?
    N4 C21 C26 C25 . . . . -178.9(5) ?
    C22 C21 C26 C25 . . . . 58.2(6) ?
    C24 C25 C26 C21 . . . . -56.3(7) ?
    C20 N5 C27 C32 . . . . 138.5(4) ?
    Nd1 N5 C27 C32 . . . . -23.6(6) ?
    C20 N5 C27 C28 . . . . -100.7(5) ?
    Nd1 N5 C27 C28 . . . . 97.2(5) ?
    N5 C27 C28 C29 . . . . -177.9(4) ?
    C32 C27 C28 C29 . . . . -56.8(5) ?
    C27 C28 C29 C30 . . . . 56.1(6) ?
    C28 C29 C30 C31 . . . . -54.8(6) ?
    C29 C30 C31 C32 . . . . 55.8(7) ?
    C30 C31 C32 C27 . . . . -57.8(6) ?
    N5 C27 C32 C31 . . . . 179.7(4) ?
    C28 C27 C32 C31 . . . . 57.5(5) ?
    C42 O1 C39 C40 . . . . 4.4(6) ?
    Li1 O1 C39 C40 . . . . -140.5(5) ?
    O1 C39 C40 C41 . . . . 18.1(7) ?
    C39 C40 C41 C42 . . . . -32.3(7) ?
    C39 O1 C42 C41 . . . . -24.7(6) ?
    Li1 O1 C42 C41 . . . . 116.6(5) ?
    C40 C41 C42 O1 . . . . 35.4(6) ?
    C46 O2 C43 C44 . . . . 12.9(8) ?
    Li1 O2 C43 C44 . . . . -156.6(6) ?
    O2 C43 C44 C45 . . . . -22.0(9) ?
    C43 C44 C45 C46 . . . . 22.8(9) ?
    C43 O2 C46 C45 . . . . 1.4(9) ?
    Li1 O2 C46 C45 . . . . 171.0(5) ?
    C44 C45 C46 O2 . . . . -14.7(9) ?
    C42 O1 Li1 O2 . . . . 164.3(4) ?
    C39 O1 Li1 O2 . . . . -57.3(5) ?
    C42 O1 Li1 Cl2 . . . . -81.2(5) ?
    C39 O1 Li1 Cl2 . . . . 57.1(5) ?
    C42 O1 Li1 Cl1 . . . . 40.8(6) ?
    C39 O1 Li1 Cl1 . . . . 179.1(4) ?
    C42 O1 Li1 Nd1 . . . . -25.6(7) ?
    C39 O1 Li1 Nd1 . . . . 112.8(6) ?
    C46 O2 Li1 O1 . . . . -69.5(6) ?
    C43 O2 Li1 O1 . . . . 98.6(6) ?
    C46 O2 Li1 Cl2 . . . . 171.5(5) ?
    C43 O2 Li1 Cl2 . . . . -20.4(7) ?
    C46 O2 Li1 Cl1 . . . . 61.5(7) ?
    C43 O2 Li1 Cl1 . . . . -130.4(5) ?
    C46 O2 Li1 Nd1 . . . . 117.1(5) ?
    C43 O2 Li1 Nd1 . . . . -74.8(6) ?
    Nd1 Cl2 Li1 O1 . . . . 140.2(3) ?
    Nd1 Cl2 Li1 O2 . . . . -109.9(3) ?
    Nd1 Cl2 Li1 Cl1 . . . . 7.0(2) ?
    Nd1 Cl1 Li1 O1 . . . . -134.7(4) ?
    Nd1 Cl1 Li1 O2 . . . . 107.1(4) ?
    Nd1 Cl1 Li1 Cl2 . . . . -7.0(2) ?
    N2 Nd1 Li1 O1 . . . . 53.4(6) ?
    N5 Nd1 Li1 O1 . . . . -129.8(5) ?
    N1 Nd1 Li1 O1 . . . . 1.5(5) ?
    N4 Nd1 Li1 O1 . . . . 178.3(5) ?
    Cl1 Nd1 Li1 O1 . . . . 93.9(5) ?
    Cl2 Nd1 Li1 O1 . . . . -77.2(5) ?
    C1 Nd1 Li1 O1 . . . . 24.9(6) ?
    C20 Nd1 Li1 O1 . . . . -156.9(5) ?
    N2 Nd1 Li1 O2 . . . . -137.5(3) ?
    N5 Nd1 Li1 O2 . . . . 39.3(4) ?
    N1 Nd1 Li1 O2 . . . . 170.6(3) ?
    N4 Nd1 Li1 O2 . . . . -12.6(3) ?
    Cl1 Nd1 Li1 O2 . . . . -97.0(3) ?
    Cl2 Nd1 Li1 O2 . . . . 91.9(3) ?
    C1 Nd1 Li1 O2 . . . . -166.0(3) ?
    C20 Nd1 Li1 O2 . . . . 12.2(3) ?
    N2 Nd1 Li1 Cl2 . . . . 130.66(15) ?
    N5 Nd1 Li1 Cl2 . . . . -52.6(2) ?
    N1 Nd1 Li1 Cl2 . . . . 78.71(17) ?
    N4 Nd1 Li1 Cl2 . . . . -104.48(16) ?
    Cl1 Nd1 Li1 Cl2 . . . . 171.1(3) ?
    C1 Nd1 Li1 Cl2 . . . . 102.13(17) ?
    C20 Nd1 Li1 Cl2 . . . . -79.65(18) ?
    N2 Nd1 Li1 Cl1 . . . . -40.4(3) ?
    N5 Nd1 Li1 Cl1 . . . . 136.34(14) ?
    N1 Nd1 Li1 Cl1 . . . . -92.40(17) ?
    N4 Nd1 Li1 Cl1 . . . . 84.41(17) ?
    Cl2 Nd1 Li1 Cl1 . . . . -171.1(3) ?
    C1 Nd1 Li1 Cl1 . . . . -69.0(2) ?
    C20 Nd1 Li1 Cl1 . . . . 109.24(16) ?
_iucr_refine_instructions_details
;TITL  s091211
CELL  0.71075 24.1739 13.5238 18.8108 90.000 103.215 90.000
ZERR  4 0.0016 0.0008 0.0013 0.000 0.002 0.000
LATT 1
SYMM    -X, .50+Y, .50-Z
SFAC C  H  Cl Li N  Nd O  Si
UNIT 184 384 8 4 24 4 8 16
OMIT   0.00  51.00
L.S. 30
ACTA
BOND $H
FMAP 2
PLAN 0
SIZE 0.300 0.400 0.400
dfix 1.50 0.02 c44 c45 c45 c46
dfix 1.95 0.02 c43 c44
eadp c43 > c46
HTAB
CONF
WPDB -2
SHEL 99999.000000 0.000000
WGHT  0.033600  2.446000
FVAR  0.690140  0.000000
TEMP -50.0
Nd1    6   0.753934  0.681163  0.493605 11.000000  0.030860  0.035400 =
           0.034920  0.001300  0.005800  0.000100
Cl1    3   0.724597  0.828783  0.579587 11.000000  0.060070  0.048420 =
           0.043500  0.002370  0.022400  0.008140
Cl2    3   0.781679  0.843004  0.418748 11.000000  0.056070  0.045830 =
           0.046800  0.005910  0.021850  0.000910
Si1    8   0.925172  0.448187  0.643204 11.000000  0.042100  0.041460 =
           0.063540  0.000180  0.005730  0.011760
Si2    8   0.886780  0.597971  0.748066 11.000000  0.057100  0.053810 =
           0.034260 -0.001040  0.005250  0.006290
Si3    8   0.590755  0.443776  0.324612 11.000000  0.051680  0.054840 =
           0.059230  0.001380  0.002290 -0.020280
Si4    8   0.615620  0.628285  0.240472 11.000000  0.045220  0.055820 =
           0.037150 -0.001000  0.007950 -0.009250
O1     7   0.785677  1.061978  0.524809 11.000000  0.105000  0.050660 =
           0.068070  0.000560  0.033420 -0.012390
O2     7   0.673092  1.001074  0.437621 11.000000  0.097370  0.092030 =
           0.054120  0.020960  0.027100  0.045620
N1     5   0.853946  0.653088  0.555725 11.000000  0.032510  0.040840 =
           0.036860  0.004830  0.007690  0.002050
N2     5   0.787498  0.557717  0.585376 11.000000  0.037520  0.039520 =
           0.043340  0.006310  0.008430 -0.001670
N3     5   0.883115  0.545715  0.661465 11.000000  0.039130  0.038640 =
           0.034630  0.003710  0.003080  0.007670
N4     5   0.653910  0.637779  0.436572 11.000000  0.032760  0.053730 =
           0.036770 -0.007290  0.010010 -0.005770
N5     5   0.723432  0.567810  0.392755 11.000000  0.034650  0.048760 =
           0.036430 -0.005060  0.009220 -0.001440
N6     5   0.627013  0.553975  0.318910 11.000000  0.036580  0.044410 =
           0.034600 -0.002980  0.005310 -0.009720
C1     1   0.841708  0.585233  0.600908 11.000000  0.039330  0.031170 =
           0.033830 -0.004110  0.008070  0.001910
C2     1   0.909218  0.701460  0.567581 11.000000  0.034100  0.035480 =
           0.042010  0.002540  0.006860  0.001960
AFIX 13
H2     2   0.937083  0.662409  0.603450 11.000000 -1.200000
AFIX 0
C3     1   0.906595  0.805440  0.597321 11.000000  0.042220  0.046720 =
           0.046590 -0.006520  0.011320 -0.002620
AFIX 23
H3A    2   0.896026  0.801795  0.644539 11.000000 -1.200000
H3B    2   0.877059  0.843031  0.563777 11.000000 -1.200000
AFIX 0
C4     1   0.963524  0.860045  0.607046 11.000000  0.052540  0.050350 =
           0.058650 -0.007090  0.000280 -0.011010
AFIX 23
H4A    2   0.959338  0.927661  0.623806 11.000000 -1.200000
H4B    2   0.992243  0.826510  0.644500 11.000000 -1.200000
AFIX 0
C5     1   0.983369  0.863400  0.536103 11.000000  0.048740  0.058530 =
           0.067260  0.005530  0.010170 -0.013840
AFIX 23
H5A    2   1.021045  0.894073  0.544706 11.000000 -1.200000
H5B    2   0.957039  0.903640  0.500223 11.000000 -1.200000
AFIX 0
C6     1   0.986062  0.759400  0.506358 11.000000  0.042320  0.061810 =
           0.059700  0.005510  0.016720 -0.002820
AFIX 23
H6A    2   1.015194  0.721436  0.540232 11.000000 -1.200000
H6B    2   0.997086  0.762900  0.459421 11.000000 -1.200000
AFIX 0
C7     1   0.928952  0.706124  0.495897 11.000000  0.034510  0.049830 =
           0.052500 -0.004120  0.010770 -0.001350
AFIX 23
H7A    2   0.932589  0.638859  0.478129 11.000000 -1.200000
H7B    2   0.900430  0.741036  0.459041 11.000000 -1.200000
AFIX 0
C8     1   0.765454  0.478842  0.623933 11.000000  0.046190  0.046340 =
           0.042410  0.006610  0.011020 -0.004230
AFIX 13
H8     2   0.792207  0.467117  0.671523 11.000000 -1.200000
AFIX 0
C9     1   0.757844  0.382956  0.579574 11.000000  0.062030  0.054300 =
           0.060850  0.008310  0.009200 -0.012880
AFIX 23
H9A    2   0.733996  0.396360  0.530961 11.000000 -1.200000
H9B    2   0.795061  0.360935  0.573315 11.000000 -1.200000
AFIX 0
C10    1   0.730937  0.300027  0.614812 11.000000  0.106960  0.057970 =
           0.087670  0.010950  0.025720 -0.033330
AFIX 23
H10A   2   0.724970  0.242318  0.582447 11.000000 -1.200000
H10B   2   0.756718  0.280659  0.660857 11.000000 -1.200000
AFIX 0
C11    1   0.675004  0.332250  0.629369 11.000000  0.099710  0.099310 =
           0.077360  0.025540  0.015900 -0.049090
AFIX 23
H11A   2   0.660170  0.279813  0.655810 11.000000 -1.200000
H11B   2   0.647628  0.342848  0.582814 11.000000 -1.200000
AFIX 0
C12    1   0.681205  0.426997  0.673972 11.000000  0.075500  0.121680 =
           0.091650  0.018880  0.044980 -0.022630
AFIX 23
H12A   2   0.705057  0.414315  0.722700 11.000000 -1.200000
H12B   2   0.643725  0.448253  0.679749 11.000000 -1.200000
AFIX 0
C13    1   0.708054  0.510143  0.636981 11.000000  0.056430  0.078650 =
           0.084710  0.011830  0.034950 -0.003230
AFIX 23
H13A   2   0.682469  0.527129  0.590216 11.000000 -1.200000
H13B   2   0.712956  0.569187  0.667995 11.000000 -1.200000
AFIX 0
C14    1   1.002105  0.472683  0.679887 11.000000  0.046770  0.078940 =
           0.130970  0.003230  0.014280  0.018810
AFIX 137
H14A   2   1.012676  0.533279  0.658780 11.000000 -1.500000
H14B   2   1.024167  0.418107  0.667453 11.000000 -1.500000
H14C   2   1.009604  0.479439  0.732562 11.000000 -1.500000
AFIX 0
C15    1   0.908545  0.330267  0.685952 11.000000  0.071630  0.047640 =
           0.084580  0.009980  0.008240  0.018340
AFIX 137
H15A   2   0.920218  0.335765  0.738678 11.000000 -1.500000
H15B   2   0.928801  0.276096  0.669539 11.000000 -1.500000
H15C   2   0.867995  0.317791  0.671806 11.000000 -1.500000
AFIX 0
C16    1   0.912212  0.432063  0.542740 11.000000  0.088510  0.046290 =
           0.071780 -0.008230  0.033540  0.019420
AFIX 137
H16A   2   0.871636  0.432340  0.521761 11.000000 -1.500000
H16B   2   0.928243  0.369615  0.531919 11.000000 -1.500000
H16C   2   0.929986  0.485809  0.522047 11.000000 -1.500000
AFIX 0
C17    1   0.828008  0.686908  0.742873 11.000000  0.083990  0.070280 =
           0.041620  0.000510  0.017540  0.027110
AFIX 137
H17A   2   0.825856  0.730104  0.701163 11.000000 -1.500000
H17B   2   0.834812  0.726119  0.787204 11.000000 -1.500000
H17C   2   0.792490  0.651211  0.737526 11.000000 -1.500000
AFIX 0
C18    1   0.956103  0.663492  0.781913 11.000000  0.082530  0.110610 =
           0.058890 -0.027120 -0.003230 -0.021200
AFIX 137
H18A   2   0.986632  0.615394  0.792997 11.000000 -1.500000
H18B   2   0.954849  0.700493  0.825692 11.000000 -1.500000
H18C   2   0.962713  0.708508  0.744570 11.000000 -1.500000
AFIX 0
C19    1   0.881913  0.501561  0.816995 11.000000  0.103960  0.084400 =
           0.044350  0.018540  0.017230  0.023020
AFIX 137
H19A   2   0.847009  0.464329  0.800766 11.000000 -1.500000
H19B   2   0.882025  0.532902  0.863411 11.000000 -1.500000
H19C   2   0.914169  0.457213  0.822728 11.000000 -1.500000
AFIX 0
C20    1   0.668175  0.586106  0.382880 11.000000  0.035730  0.041010 =
           0.038860  0.002540  0.007270 -0.008960
C21    1   0.595328  0.668604  0.433713 11.000000  0.026880  0.065890 =
           0.041600 -0.006790  0.007640 -0.003180
AFIX 13
H21    2   0.569487  0.629635  0.395465 11.000000 -1.200000
AFIX 0
C22    1   0.586645  0.777012  0.415369 11.000000  0.045400  0.067010 =
           0.068840 -0.011700  0.014340  0.001400
AFIX 23
H22A   2   0.596267  0.790196  0.368401 11.000000 -1.200000
H22B   2   0.612036  0.816506  0.452810 11.000000 -1.200000
AFIX 0
C23    1   0.524613  0.807577  0.411128 11.000000  0.049420  0.090590 =
           0.090200 -0.016120  0.010850  0.020460
AFIX 23
H23A   2   0.520112  0.878420  0.400405 11.000000 -1.200000
H23B   2   0.499403  0.771426  0.371411 11.000000 -1.200000
AFIX 0
C24    1   0.508129  0.785747  0.482299 11.000000  0.042830  0.174010 =
           0.084000 -0.044750  0.011650  0.024740
AFIX 23
H24A   2   0.467789  0.801013  0.477276 11.000000 -1.200000
H24B   2   0.530169  0.828126  0.520799 11.000000 -1.200000
AFIX 0
C25    1   0.518749  0.678364  0.503993 11.000000  0.055350  0.179970 =
           0.075480  0.004940  0.040410  0.003180
AFIX 23
H25A   2   0.493076  0.636421  0.468643 11.000000 -1.200000
H25B   2   0.510349  0.667785  0.551982 11.000000 -1.200000
AFIX 0
C26    1   0.580402  0.648048  0.507089 11.000000  0.044450  0.119200 =
           0.057900  0.010150  0.024280  0.004210
AFIX 23
H26A   2   0.606071  0.685264  0.545727 11.000000 -1.200000
H26B   2   0.585307  0.577482  0.518662 11.000000 -1.200000
AFIX 0
C27    1   0.747924  0.512066  0.341003 11.000000  0.043220  0.045010 =
           0.039050 -0.006770  0.010880  0.000570
AFIX 13
H27    2   0.720638  0.511770  0.292931 11.000000 -1.200000
AFIX 0
C28    1   0.760722  0.405612  0.366037 11.000000  0.070250  0.049620 =
           0.058580 -0.006470  0.020390 -0.000440
AFIX 23
H28A   2   0.725303  0.372720  0.369465 11.000000 -1.200000
H28B   2   0.786149  0.405474  0.414765 11.000000 -1.200000
AFIX 0
C29    1   0.788625  0.347685  0.313098 11.000000  0.087370  0.059910 =
           0.076920 -0.014500  0.020350  0.013800
AFIX 23
H29A   2   0.798180  0.280878  0.332165 11.000000 -1.200000
H29B   2   0.761767  0.341803  0.265619 11.000000 -1.200000
AFIX 0
C30    1   0.842423  0.399899  0.303443 11.000000  0.075990  0.104850 =
           0.082960 -0.014320  0.031420  0.028520
AFIX 23
H30A   2   0.871030  0.398486  0.349693 11.000000 -1.200000
H30B   2   0.857929  0.364767  0.266769 11.000000 -1.200000
AFIX 0
C31    1   0.830103  0.505804  0.279678 11.000000  0.066960  0.088810 =
           0.084220 -0.011830  0.040810  0.005530
AFIX 23
H31A   2   0.804621  0.507018  0.230996 11.000000 -1.200000
H31B   2   0.865605  0.538691  0.276601 11.000000 -1.200000
AFIX 0
C32    1   0.802720  0.561712  0.332973 11.000000  0.055090  0.061360 =
           0.071450 -0.008090  0.034120 -0.004980
AFIX 23
H32A   2   0.794479  0.629619  0.315572 11.000000 -1.200000
H32B   2   0.829365  0.564696  0.380781 11.000000 -1.200000
AFIX 0
C33    1   0.610278  0.396842  0.419942 11.000000  0.079810  0.067460 =
           0.076260  0.016780  0.018330 -0.025900
AFIX 137
H33A   2   0.650220  0.379154  0.432220 11.000000 -1.500000
H33B   2   0.587547  0.339018  0.424315 11.000000 -1.500000
H33C   2   0.603255  0.447860  0.453043 11.000000 -1.500000
AFIX 0
C34    1   0.607849  0.346996  0.262882 11.000000  0.108890  0.064740 =
           0.075590 -0.014980  0.001620 -0.025970
AFIX 137
H34A   2   0.593094  0.366603  0.212508 11.000000 -1.500000
H34B   2   0.590642  0.284891  0.272040 11.000000 -1.500000
H34C   2   0.648736  0.338965  0.271869 11.000000 -1.500000
AFIX 0
C35    1   0.512415  0.464004  0.297462 11.000000  0.056590  0.097260 =
           0.111720  0.009890 -0.003460 -0.033930
AFIX 137
H35A   2   0.501843  0.516066  0.327268 11.000000 -1.500000
H35B   2   0.492912  0.403387  0.304558 11.000000 -1.500000
H35C   2   0.501754  0.483079  0.246444 11.000000 -1.500000
AFIX 0
C36    1   0.615761  0.551985  0.158290 11.000000  0.083300  0.078340 =
           0.044470 -0.006630  0.019220 -0.020810
AFIX 137
H36A   2   0.649720  0.511365  0.167178 11.000000 -1.500000
H36B   2   0.615216  0.594963  0.116852 11.000000 -1.500000
H36C   2   0.582420  0.509821  0.147966 11.000000 -1.500000
AFIX 0
C37    1   0.544343  0.689260  0.222263 11.000000  0.059000  0.086610 =
           0.065140  0.020390  0.005900  0.007810
AFIX 137
H37A   2   0.515034  0.639298  0.218585 11.000000 -1.500000
H37B   2   0.538321  0.725940  0.176826 11.000000 -1.500000
H37C   2   0.542699  0.734174  0.261932 11.000000 -1.500000
AFIX 0
C38    1   0.670866  0.726118  0.250638 11.000000  0.063270  0.058940 =
           0.051110  0.001740  0.014940 -0.013050
AFIX 137
H38A   2   0.674302  0.759286  0.297165 11.000000 -1.500000
H38B   2   0.660121  0.773741  0.211341 11.000000 -1.500000
H38C   2   0.707011  0.696388  0.248712 11.000000 -1.500000
AFIX 0
C39    1   0.794378  1.125720  0.466445 11.000000  0.108010  0.058870 =
           0.095290  0.013660  0.034580 -0.006420
AFIX 23
H39A   2   0.766993  1.180301  0.459200 11.000000 -1.200000
H39B   2   0.788903  1.088271  0.420764 11.000000 -1.200000
AFIX 0
C40    1   0.853143  1.164966  0.487016 11.000000  0.105180  0.069830 =
           0.109700  0.005220  0.042410 -0.012110
AFIX 23
H40A   2   0.853474  1.232939  0.505166 11.000000 -1.200000
H40B   2   0.871073  1.163744  0.445271 11.000000 -1.200000
AFIX 0
C41    1   0.882708  1.096959  0.545600 11.000000  0.105730  0.099020 =
           0.109550  0.016620  0.043670 -0.004660
AFIX 23
H41A   2   0.913721  1.130787  0.579556 11.000000 -1.200000
H41B   2   0.898019  1.039280  0.525044 11.000000 -1.200000
AFIX 0
C42    1   0.836033  1.067200  0.583085 11.000000  0.108750  0.060820 =
           0.064310 -0.014640  0.022410 -0.004100
AFIX 23
H42A   2   0.844310  1.002921  0.607228 11.000000 -1.200000
H42B   2   0.831590  1.116595  0.619492 11.000000 -1.200000
AFIX 0
C43    1   0.659494  1.008343  0.359833 11.000000  0.118660  0.126750 =
           0.075220  0.016470  0.031960  0.055360
AFIX 23
H43A   2   0.643076  0.946240  0.337723 11.000000 -1.200000
H43B   2   0.693583  1.023264  0.341915 11.000000 -1.200000
AFIX 0
C44    1   0.618913  1.087452  0.342409 11.000000  0.118660  0.126750 =
           0.075220  0.016470  0.031960  0.055360
AFIX 23
H44A   2   0.589918  1.071476  0.298304 11.000000 -1.200000
H44B   2   0.637889  1.148877  0.333827 11.000000 -1.200000
AFIX 0
C45    1   0.592575  1.098861  0.405655 11.000000  0.118660  0.126750 =
           0.075220  0.016470  0.031960  0.055360
AFIX 23
H45A   2   0.585772  1.168781  0.414372 11.000000 -1.200000
H45B   2   0.556367  1.063223  0.397425 11.000000 -1.200000
AFIX 0
C46    1   0.633862  1.056459  0.467513 11.000000  0.118660  0.126750 =
           0.075220  0.016470  0.031960  0.055360
AFIX 23
H46A   2   0.653581  1.109056  0.499300 11.000000 -1.200000
H46B   2   0.614691  1.013471  0.496287 11.000000 -1.200000
AFIX 0
Li1    4   0.743140  0.944222  0.495648 11.000000  0.061010  0.048730 =
           0.046160  0.006940  0.018580  0.010190
HKLF 4
END
;
data_global
_journal_date_recd_electronic     2013-01-09
_journal_date_accepted     2013-01-16
_journal_name_full     'Acta Crystallographica, Section E'
_journal_year     2013
_journal_volume     69
_journal_issue      2
_journal_page_first     m121
_journal_page_last     m121
_journal_paper_category     QM
_journal_paper_doi     10.1107/S160053681300158X
_journal_coeditor_code     VN2064
_publ_contact_author_name     'Chen, Jue'
_publ_contact_author_address
;
Ningbo Institute of Technology
Zhejiang University
Ningbo 315100
People's Republic of China
;
_publ_contact_author_email     'chj@nit.zju.edu.cn'
_publ_contact_author_fax     '+86-574-88130130'
_publ_contact_author_phone     '+86-574-88130085'
_publ_section_title
;\
{Bis[<i>N</i>,<i>N</i>'-dicyclohexyl-<i>N</i>'',<i>N</i>''-bis(trimethylsilyl)\
guanidinato-\k^2^<i>N</i>,<i>N</i>']neodymium(III)}di-\m-chlorido-\
[bis(tetrahydrofuran-\k<i>O</i>)lithium]
;
loop_
    _publ_author_name
    _publ_author_footnote
    _publ_author_address
    'Chi, Shu-Hui' .
;
Ningbo Institute of Technology
Zhejiang University
Ningbo 315100
People's Republic of China
Department of Polymer Science and Engineering
Zhejiang University
Hangzhou 310027
People's Republic of China
;
    'Chen, Jue' .
;
Ningbo Institute of Technology
Zhejiang University
Ningbo 315100
People's Republic of China
;
