# Supplementary material for: {Bis[N,N′-dicyclo­hexyl-N′′,N′′-bis­(tri­meth­yl­sil­yl)guanidinato-κ2 N,N′]neo­dymium(III)}di-μ-chlorido-[bis­(tetra­hydro­furan-κO)lithium]
Source: Acta Crystallogr Sect E Struct Rep Online. 2013 Jan 23;69(Pt 2):m121. doi: 10.1107/S160053681300158X (PMC3569210; doi:10.1107/S160053681300158X)
Supplement: Supplementary file 2 [file e-69-0m121-Isup2.hkl]

# 
# h,k,l, Fc-squared, Fo-squared, sigma(Fo-squared) and status flag 
# 
data_I
_shelx_title '  _s091211' 
_shelx_refln_list_code          4 
_shelx_F_calc_maximum      595.48 
_exptl_crystal_F_000      2332.00 
_reflns_d_resolution_high  0.8255 
 
loop_ 
 _symmetry_equiv_pos_as_xyz 
 'x, y, z' 
 '-x, y+1/2, -z+1/2' 
 '-x, -y, -z' 
 'x, -y-1/2, z-1/2' 
 
_cell_length_a    24.1739 
_cell_length_b    13.5238 
_cell_length_c    18.8108 
_cell_angle_alpha  90.000 
_cell_angle_beta  103.215 
_cell_angle_gamma  90.000 
 
_shelx_F_squared_multiplier     1.000 
 
loop_ 
 _refln_index_h 
 _refln_index_k 
 _refln_index_l 
 _refln_F_squared_calc 
 _refln_F_squared_meas 
 _refln_F_squared_sigma 
 _refln_observed_status 
   4   0   0     3709.13     3809.48    104.44 o 
   5   0   0    10120.43     9493.43    194.16 o 
   6   0   0    87798.22    86160.37    595.54 o 
   7   0   0    16971.09    16767.69    239.85 o 
   8   0   0   108626.52   120350.80    546.89 o 
   9   0   0      456.43      494.78     72.60 o 
  10   0   0      395.86      267.16     38.14 o 
  11   0   0     8290.47     9089.60    296.25 o 
  12   0   0    38804.13    40046.19    382.26 o 
  13   0   0     5052.77     4743.44    183.16 o 
  14   0   0    11648.67    11582.24    202.90 o 
  15   0   0      285.49      299.93     49.26 o 
  16   0   0      927.18     1244.26    107.49 o 
  17   0   0      407.05      414.15     64.78 o 
  18   0   0     1529.04     1650.37    130.59 o 
  19   0   0      729.56      727.48     87.06 o 
  20   0   0     1553.69     1505.70    165.01 o 
  21   0   0      582.42      541.85     87.80 o 
  22   0   0     6377.74     6534.06    975.84 o 
  23   0   0     3239.59     3469.03    725.70 o 
  24   0   0     5942.49     7295.08    699.85 o 
  25   0   0     2228.47     2248.96    544.72 o 
  26   0   0     1225.71     1127.84    314.21 o 
  27   0   0      341.10      314.47    114.76 o 
  28   0   0     1324.11      937.50    428.22 o 
   3   1   0     6740.93     6783.93    151.16 o 
   4   1   0       56.73        0.00     12.94 o 
   5   1   0    78484.79    81486.63    486.62 o 
   6   1   0       23.63      173.75     31.17 o 
   7   1   0    10732.93    10138.04    162.41 o 
   8   1   0      524.09      384.75     35.99 o 
   9   1   0    41435.02    41486.67    192.53 o 
  10   1   0      375.53      298.88     30.85 o 
  11   1   0     3920.79     3841.78    151.36 o 
  12   1   0       27.16       46.83     23.06 o 
  13   1   0    17904.69    18703.91    171.90 o 
  14   1   0      268.50      253.73     33.59 o 
  15   1   0     4862.03     4752.60    154.77 o 
  16   1   0     1612.63     1571.86     92.19 o 
  17   1   0     2682.44     2646.79    123.95 o 
  18   1   0      486.88      391.45     47.20 o 
  19   1   0     1229.87     1209.39     90.27 o 
  20   1   0     1310.26     1307.58    107.40 o 
  21   1   0     4211.86     4176.35    250.20 o 
  22   1   0     1956.01     1783.35    172.91 o 
  23   1   0     2714.18     2888.78    401.57 o 
  24   1   0      502.18      510.23    122.21 o 
  25   1   0     2050.90     2123.12    397.30 o 
  26   1   0      518.04      469.53    115.57 o 
  27   1   0      897.20      903.57    127.98 o 
  28   1   0     1042.35     1000.91    136.19 o 
   0   2   0     1173.30     1357.56     89.13 o 
   1   2   0      335.47      348.22     45.19 o 
   2   2   0       70.65       73.84     16.34 o 
   3   2   0     1556.85     1466.73     48.15 o 
   4   2   0    67830.80    65239.21    630.11 o 
   5   2   0      848.88     1354.49     84.78 o 
   6   2   0    15116.57    14642.34    196.54 o 
   7   2   0       25.57       42.32     16.27 o 
   8   2   0     6398.03     5874.21    142.87 o 
   9   2   0       20.33       24.87     27.74 o 
  10   2   0    14746.37    15091.79    152.35 o 
  11   2   0       57.69       45.60     34.13 o 
  12   2   0     8164.64     8465.91    123.05 o 
  13   2   0      458.12      412.60     46.34 o 
  14   2   0     5519.51     5608.19    149.43 o 
  15   2   0      900.85      913.34     64.56 o 
  16   2   0      582.63      701.03     46.08 o 
  17   2   0       10.10       86.12     29.77 o 
  18   2   0     3697.12     4020.47    206.64 o 
  19   2   0      768.42      758.99     59.20 o 
  20   2   0     3186.31     3081.44    226.46 o 
  21   2   0     1936.96     1957.00    200.87 o 
  22   2   0      364.50      382.53     48.36 o 
  23   2   0      108.54      195.08     59.45 o 
  24   2   0      176.50      149.21     49.91 o 
  25   2   0       38.16       44.75     35.63 o 
  26   2   0     1540.10     1698.12    302.10 o 
  27   2   0     1321.85     1316.90    204.07 o 
  28   2   0      415.23      343.72     88.24 o 
   1   3   0    19711.51    18163.52    192.38 o 
   2   3   0       60.93      226.71     45.37 o 
   3   3   0     3075.43     3050.04    156.10 o 
   4   3   0     1439.10     1431.78     77.16 o 
   5   3   0    17663.48    14998.22    350.46 o 
   6   3   0     1166.14     1118.12     97.64 o 
   7   3   0     1927.69     1807.41    105.77 o 
   8   3   0     1640.04     2144.26    153.82 o 
   9   3   0     2474.36     2735.86    150.85 o 
  10   3   0       46.27       68.11     22.17 o 
  11   3   0    11561.18    11304.75    181.21 o 
  12   3   0     9478.17     9438.47    154.36 o 
  13   3   0    10971.63    10674.51    217.79 o 
  14   3   0      794.03      782.58     70.90 o 
  15   3   0     1350.78     1446.79     88.84 o 
  16   3   0       11.62       56.22     28.20 o 
  17   3   0     3611.88     3833.18    228.22 o 
  18   3   0     2463.87     2199.71    164.26 o 
  19   3   0     2913.32     3041.75    216.03 o 
  20   3   0      159.42      102.37     28.18 o 
  21   3   0        3.29       54.41     22.81 o 
  22   3   0        5.12       93.27     27.76 o 
  23   3   0       34.14      122.66     43.17 o 
  24   3   0      749.73      840.57    117.53 o 
  25   3   0      929.45     1006.64    234.66 o 
  26   3   0      138.04      145.02     67.99 o 
  27   3   0      193.49      261.17     79.12 o 
  28   3   0       68.27       83.52     63.60 o 
   0   4   0    33608.20    31898.83    614.27 o 
   1   4   0       36.02       86.52     38.72 o 
   2   4   0     7002.61     6783.61    164.90 o 
   3   4   0     1485.23     1581.22     85.30 o 
   4   4   0     1864.45     1644.53     79.74 o 
   5   4   0    14706.89    13840.90    154.95 o 
   6   4   0     7820.05     7730.89    170.19 o 
   7   4   0      830.92      820.09     67.37 o 
   8   4   0     6937.75     6830.46    171.91 o 
   9   4   0      141.88      157.57     31.25 o 
  10   4   0      287.25      493.91     53.85 o 
  11   4   0     1454.91     1678.56    128.82 o 
  12   4   0     3995.92     4185.77    178.07 o 
  13   4   0      147.48      178.38     41.16 o 
  14   4   0     1168.47     1174.96     79.43 o 
  15   4   0       75.38      109.58     27.54 o 
  16   4   0      706.89      598.75     54.10 o 
  17   4   0      616.88      586.36     61.19 o 
  18   4   0      315.36      279.57     55.94 o 
  19   4   0        0.15       21.56     30.79 o 
  20   4   0      119.48       80.51     27.42 o 
  21   4   0      166.71       96.90     43.52 o 
  22   4   0      645.51      839.22    118.50 o 
  23   4   0       37.37       71.60     29.96 o 
  24   4   0       40.00       66.28     25.59 o 
  25   4   0        0.20       95.27     36.15 o 
  26   4   0       63.57      171.03     46.47 o 
  27   4   0      104.27       93.34     32.86 o 
   1   5   0    25946.03    23141.91    235.14 o 
   2   5   0       68.54       60.20     23.91 o 
   3   5   0     1096.67     1115.70     88.23 o 
   4   5   0      496.01      568.31     61.78 o 
   5   5   0    37328.68    35728.21    361.13 o 
   6   5   0     3434.45     3753.87    213.84 o 
   7   5   0     9266.29     7984.19    176.13 o 
   8   5   0       49.75       47.15     29.45 o 
   9   5   0     2915.83     3084.04    141.66 o 
  10   5   0       37.89      105.92     38.26 o 
  11   5   0     7188.05     7419.78    183.53 o 
  12   5   0     6486.67     6840.07    240.14 o 
  13   5   0     4654.45     4681.40    164.39 o 
  14   5   0      255.30      279.75     36.22 o 
  15   5   0       72.71       67.19     30.96 o 
  16   5   0      194.73      137.02     30.67 o 
  17   5   0     1225.99     1286.95     87.59 o 
  18   5   0     1296.24     1162.99    122.99 o 
  19   5   0     1578.28     1506.77    135.00 o 
  20   5   0      470.10      298.41     94.18 o 
  21   5   0      172.74      137.15     56.79 o 
  22   5   0        4.55       18.07     48.88 o 
  23   5   0      382.62      446.58     90.55 o 
  24   5   0      313.28      373.38     77.32 o 
  25   5   0       83.35       48.67     54.75 o 
  26   5   0       27.02       24.70     35.52 o 
  27   5   0      320.67      367.28     65.83 o 
   0   6   0    41291.73    41018.09    506.43 o 
   1   6   0       81.58      110.23     42.42 o 
   2   6   0    32561.42    30100.10    423.80 o 
   3   6   0       81.44      101.01     70.17 o 
   4   6   0    47732.49    45368.33    389.34 o 
   5   6   0       20.01       48.75     21.06 o 
   6   6   0    13602.14    13339.96    322.19 o 
   7   6   0      456.38      523.06     77.64 o 
   8   6   0    12072.75    12110.75    233.73 o 
   9   6   0      259.47      252.09     49.26 o 
  10   6   0    17225.24    17694.90    301.15 o 
  11   6   0      850.31      864.12     74.58 o 
  12   6   0     6199.97     6452.99    173.87 o 
  13   6   0      972.58     1018.97     99.75 o 
  14   6   0     3102.42     3307.33    148.57 o 
  15   6   0      694.28      601.44     67.21 o 
  16   6   0     1948.56     2102.80    145.30 o 
  17   6   0      463.12      439.20     59.57 o 
  18   6   0     3250.86     3216.22    239.96 o 
  19   6   0     1043.55     1126.36    102.60 o 
  20   6   0     2672.22     2696.52    267.20 o 
  21   6   0     1883.04     1871.76    190.64 o 
  22   6   0      721.42      790.85    132.49 o 
  23   6   0       36.33       74.07     46.33 o 
  24   6   0      879.55      825.93    142.61 o 
  25   6   0      164.77      159.27     44.59 o 
  26   6   0     1514.13     1245.92    131.92 o 
   1   7   0    40670.59    40228.42    372.10 o 
   2   7   0       75.49      170.87     49.96 o 
   3   7   0    51592.86    51833.94    545.84 o 
   4   7   0     3087.15     3305.60    134.15 o 
   5   7   0    31680.83    31119.99    431.26 o 
   6   7   0      145.83      123.99     37.38 o 
   7   7   0    21233.07    20972.15    273.07 o 
   8   7   0       69.58      116.00     41.63 o 
   9   7   0    23225.17    23669.52    341.68 o 
  10   7   0       20.00       62.90     38.09 o 
  11   7   0     7419.44     7631.88    333.06 o 
  12   7   0      271.27      221.97     40.56 o 
  13   7   0     4988.47     4956.90    262.94 o 
  14   7   0      752.06      716.56     79.25 o 
  15   7   0     6725.62     7137.93    320.70 o 
  16   7   0     1481.32     1423.60    141.16 o 
  17   7   0     2732.42     2827.18    264.35 o 
  18   7   0      555.91      573.02     72.38 o 
  19   7   0     5766.10     5568.55    320.03 o 
  20   7   0     1199.48     1008.67    164.72 o 
  21   7   0     2341.29     2603.34    297.17 o 
  22   7   0      644.83      587.97     94.79 o 
  23   7   0     1153.77     1283.86    185.35 o 
  24   7   0      434.23      387.08     59.12 o 
  25   7   0     2058.47     1769.23    171.65 o 
   0   8   0    45676.39    42716.01   1939.07 o 
   1   8   0      168.04      160.22     38.66 o 
   2   8   0    16659.34    16137.05    290.92 o 
   3   8   0     2545.90     2344.94    174.10 o 
   4   8   0    13143.54    12480.95    239.48 o 
   5   8   0      736.49      790.04     70.14 o 
   6   8   0    35530.33    34863.14    352.71 o 
   7   8   0      798.45     1019.72     99.21 o 
   8   8   0     4311.04     4557.15    184.04 o 
   9   8   0      168.87      241.04     44.36 o 
  10   8   0     4594.33     4911.71    361.90 o 
  11   8   0        8.63       57.12     32.35 o 
  12   8   0    10735.92    11091.86    309.65 o 
  13   8   0     1148.29     1165.61    122.60 o 
  14   8   0     2312.43     2162.98    257.34 o 
  15   8   0       15.98      102.46     39.48 o 
  16   8   0     1158.34     1213.13    133.97 o 
  17   8   0      658.68      711.99     92.82 o 
  18   8   0     5801.68     6549.29    290.90 o 
  19   8   0      231.53      238.69     43.20 o 
  20   8   0     1265.44     1267.52    179.44 o 
  21   8   0       94.36      176.40     49.15 o 
  22   8   0      352.67      422.88     79.97 o 
  23   8   0     1151.36     1133.89    112.71 o 
  24   8   0     1513.21     1537.88    129.68 o 
   1   9   0     5845.82     5458.01    252.77 o 
   2   9   0     1494.33     1468.60    134.65 o 
   3   9   0     6560.24     6049.86    217.58 o 
   4   9   0        2.56      105.90     28.51 o 
   5   9   0     9053.78     9086.37    185.92 o 
   6   9   0      967.73      789.87     75.13 o 
   7   9   0     3881.07     4124.79    210.62 o 
   8   9   0     1752.35     1718.09    119.20 o 
   9   9   0     1828.19     2103.34    200.86 o 
  10   9   0       50.58      137.58     42.60 o 
  11   9   0     6506.06     6289.05    264.57 o 
  12   9   0      269.68      254.08     75.10 o 
  13   9   0     3815.43     4254.91    380.21 o 
  14   9   0       15.90      135.10    135.72 o 
  15   9   0     2434.05     2634.17    321.47 o 
  16   9   0     1047.68     1121.38    151.78 o 
  17   9   0     2209.33     2221.92    311.14 o 
  18   9   0      421.27      356.85     84.70 o 
  19   9   0     1174.15     1241.11    180.76 o 
  20   9   0      369.80      449.12     85.00 o 
  21   9   0      742.38      752.00    146.64 o 
  22   9   0      705.92      868.73    103.74 o 
  23   9   0      914.92      920.55    153.30 o 
   0  10   0      289.91      270.93     67.65 o 
   1  10   0        4.44      104.06     45.53 o 
   2  10   0     1511.48     1502.67    147.44 o 
   3  10   0      167.58      159.22     50.11 o 
   4  10   0      709.53      696.95     77.27 o 
   5  10   0     4544.91     4667.51    279.66 o 
   6  10   0      223.02      214.55     46.47 o 
   7  10   0      652.29      587.56     60.87 o 
   8  10   0     2237.00     2233.19    196.48 o 
   9  10   0      285.12      373.91     56.92 o 
  10  10   0     2524.21     2623.80    222.81 o 
  11  10   0      183.11      176.92     38.71 o 
  12  10   0     1751.61     1681.03    162.18 o 
  13  10   0       12.06       80.69     37.94 o 
  14  10   0     5901.78     5956.03    453.28 o 
  15  10   0     1475.90     1442.48    214.12 o 
  16  10   0     1692.03     1768.43    451.94 o 
  17  10   0      572.84      533.83    177.72 o 
  18  10   0      119.57      231.43     84.36 o 
  19  10   0      141.28      129.86     50.84 o 
  20  10   0      972.43     1083.69    189.95 o 
  21  10   0      698.65      667.98    123.39 o 
  22  10   0      498.03      498.30    191.74 o 
   1  11   0      581.67      659.67     79.67 o 
   2  11   0       66.12      128.39     61.68 o 
   3  11   0     6665.71     5919.29    325.84 o 
   4  11   0      445.90      471.73     87.25 o 
   5  11   0      588.09      591.61     76.52 o 
   6  11   0      109.87      171.65     52.90 o 
   7  11   0       65.96       97.91     35.20 o 
   8  11   0      267.42      263.64    110.62 o 
   9  11   0     1096.88     1152.51    155.73 o 
  10  11   0      389.64      284.83     56.40 o 
  11  11   0       11.22       50.64     32.05 o 
  12  11   0       10.13       36.05     30.93 o 
  13  11   0      650.29      649.32    128.08 o 
  14  11   0      156.69       76.52     65.23 o 
  15  11   0       22.49       63.09     32.98 o 
  16  11   0        0.61       68.24     97.81 o 
  17  11   0       93.57       70.04     47.75 o 
  18  11   0       65.74      258.85    122.25 o 
  19  11   0      168.29      110.29     61.62 o 
  20  11   0       39.42       91.15     39.37 o 
  21  11   0        3.30      144.22     36.72 o 
   0  12   0     2398.81     2743.96   1278.52 o 
   1  12   0       53.62      148.76     53.88 o 
   2  12   0     6651.22     6822.27    511.84 o 
   3  12   0      209.29      222.12     53.87 o 
   4  12   0     3017.14     2855.49    299.57 o 
   5  12   0       74.13      227.88     82.39 o 
   6  12   0      283.15      272.61     63.75 o 
   7  12   0      615.58      624.05     76.83 o 
   8  12   0     1360.56     1412.42    150.64 o 
   9  12   0      398.47      487.09     63.42 o 
  10  12   0     1420.53     1367.88    173.74 o 
  11  12   0      258.63      212.58     58.98 o 
  12  12   0      575.21      661.42    127.89 o 
  13  12   0       10.14       15.66     46.44 o 
  14  12   0      661.50      631.76    124.30 o 
  15  12   0       68.44      143.96     52.16 o 
  16  12   0       12.22      107.57     72.25 o 
  17  12   0       50.94      141.68     57.41 o 
  18  12   0        3.28       87.18     47.77 o 
  19  12   0       14.42       57.15     74.09 o 
   1  13   0     4479.52     4785.12    603.85 o 
   2  13   0      304.21      545.07     98.16 o 
   3  13   0     3223.50     3556.10    455.77 o 
   4  13   0        3.38      146.74     57.91 o 
   5  13   0     4693.30     4902.71    448.04 o 
   6  13   0      190.55      282.80     81.28 o 
   7  13   0     2852.19     3103.62    455.70 o 
   8  13   0        5.75      198.39     63.05 o 
   9  13   0      944.40     1067.06    175.26 o 
  10  13   0       52.30      109.22     50.41 o 
  11  13   0     2805.09     3015.11    533.97 o 
  12  13   0       22.54       66.92    135.26 o 
  13  13   0     1754.83     1911.16    328.54 o 
  14  13   0       32.49      234.26     67.61 o 
  15  13   0      335.52      260.15     66.34 o 
  16  13   0      200.37      246.00     67.37 o 
  17  13   0      714.80      793.37    126.90 o 
   0  14   0     2267.32     2654.59    543.44 o 
   1  14   0       12.28       97.51     44.63 o 
   2  14   0     2762.76     3009.02    423.21 o 
   3  14   0       32.17      212.24     77.79 o 
   4  14   0     3628.56     3889.31    507.76 o 
   5  14   0      121.28      134.10     83.79 o 
   6  14   0     3633.01     3961.86    502.73 o 
   7  14   0        8.89      172.80     68.22 o 
   8  14   0     3825.50     3832.32    475.70 o 
   9  14   0      102.09       78.42     50.92 o 
  10  14   0     2342.43     2314.54    209.37 o 
  11  14   0        4.38       11.10     87.38 o 
  12  14   0     1510.15     1648.46    226.13 o 
  13  14   0       51.92       89.67     55.10 o 
  14  14   0     1800.50     1803.46    250.98 o 
   1  15   0     1570.05     1631.81    280.33 o 
   2  15   0       79.02       95.31     59.98 o 
   3  15   0     3343.76     3409.58    448.66 o 
   4  15   0       46.16      129.55     60.03 o 
   5  15   0     1719.93     1781.69    200.90 o 
   6  15   0        8.19       99.75    101.32 o 
   7  15   0     2742.99     2575.70    401.79 o 
   8  15   0       47.19       73.89    121.34 o 
   9  15   0     2943.62     2600.25    310.01 o 
  10  15   0        8.94      150.23     57.84 o 
  11  15   0      498.85      508.61    100.26 o 
   0  16   0     1591.01     1462.65    323.64 o 
   1  16   0       26.66       92.12     51.10 o 
   2  16   0      863.56      802.46    127.00 o 
   3  16   0       42.16       97.22     81.58 o 
   4  16   0      929.89      807.85    116.55 o 
   5  16   0       41.69       91.83    126.73 o 
   6  16   0     1559.57     1415.54    208.31 o 
 -28   1   1        4.05      186.60     62.93 o 
 -27   1   1        5.72      113.68     45.21 o 
 -26   1   1      206.69      112.99     60.31 o 
 -25   1   1     2184.18     2095.82    358.14 o 
 -24   1   1     1785.26     1878.92    245.65 o 
 -23   1   1      358.83      237.32     58.34 o 
 -22   1   1      421.25      295.55     43.16 o 
 -21   1   1      482.14      476.14     52.96 o 
 -20   1   1      627.67      753.14     66.89 o 
 -19   1   1     2812.14     2766.84    188.62 o 
 -18   1   1     6698.18     6624.72    257.60 o 
 -17   1   1     1100.66     1189.17     78.57 o 
 -16   1   1     5557.73     5633.41    190.53 o 
 -15   1   1       39.83       57.93     18.79 o 
 -14   1   1     1581.56     1566.20     72.54 o 
 -13   1   1     7108.03     6598.74    126.72 o 
 -12   1   1    18302.08    20285.56    161.59 o 
 -11   1   1       82.73       48.89     16.83 o 
 -10   1   1    21750.93    22275.93    184.96 o 
  -9   1   1      721.34      888.23     56.05 o 
  -8   1   1    38473.34    40084.10    176.24 o 
  -7   1   1      684.86      632.89     48.38 o 
  -6   1   1     3211.64     3251.96    107.36 o 
  -5   1   1     1529.50     1796.96     82.13 o 
  -4   1   1     6557.68     5919.65    137.70 o 
   3   1   1       82.30       45.78     15.96 o 
   5   1   1     2187.39     2748.22    169.23 o 
   6   1   1    68553.20    72447.87    279.38 o 
   7   1   1        0.28       36.29     18.55 o 
   8   1   1     7084.75     6759.41    123.90 o 
   9   1   1     3761.98     3784.39    109.54 o 
  10   1   1      153.47      282.94     42.47 o 
  11   1   1      833.61      600.36    174.57 o 
  12   1   1    18586.99    19021.38    168.21 o 
  13   1   1       90.83       55.93     26.31 o 
  14   1   1      661.12      734.90     48.52 o 
  15   1   1       10.92       99.00     28.64 o 
  16   1   1      891.16      868.41     64.15 o 
  17   1   1     2048.07     1797.76    101.39 o 
  18   1   1     1866.38     1780.93    114.29 o 
  19   1   1      454.19      481.16     46.59 o 
  20   1   1     3506.04     3281.37    223.42 o 
  21   1   1      324.58      246.70     40.74 o 
  22   1   1     2605.59     2388.65    275.41 o 
  23   1   1     1715.50     1491.48    264.96 o 
  24   1   1      471.46      273.17    173.71 o 
  25   1   1      105.90      177.11     66.70 o 
  26   1   1      167.19      328.09     96.14 o 
  27   1   1      128.13      267.63     76.68 o 
  28   1   1      912.10     1078.46    149.83 o 
 -28   2   1      507.72      496.20     99.01 o 
 -27   2   1      231.77      365.91     86.34 o 
 -26   2   1      144.56      230.34     56.93 o 
 -25   2   1     1682.69     1996.78    283.04 o 
 -24   2   1     1460.43     1548.27    206.60 o 
 -23   2   1     3281.81     3555.05    448.02 o 
 -22   2   1     1561.75     1475.40    127.70 o 
 -21   2   1     1679.21     1445.03    106.97 o 
 -20   2   1      108.30      115.16     26.22 o 
 -19   2   1     2762.24     2706.70    169.78 o 
 -18   2   1     1621.26     1628.12    107.54 o 
 -17   2   1    21351.88    22320.92    307.97 o 
 -16   2   1     7179.78     7152.70    316.25 o 
 -15   2   1    13850.07    13526.91    179.20 o 
 -14   2   1      277.02      212.67     34.93 o 
 -13   2   1     1290.12     1424.59     80.48 o 
 -12   2   1     1951.42     2232.99    117.34 o 
 -11   2   1    58572.32    62489.27    411.27 o 
 -10   2   1     4063.66     4148.06    155.18 o 
  -9   2   1    26981.56    26868.70    226.41 o 
  -8   2   1      102.10      123.75     23.03 o 
  -7   2   1     3783.73     3139.19    152.18 o 
  -6   2   1      335.94      266.84     33.67 o 
  -5   2   1       99.86      221.79     35.18 o 
  -4   2   1    14791.03    13973.84    229.77 o 
  -3   2   1    94274.30    96977.34    485.53 o 
  -2   2   1      781.30      803.92     57.30 o 
  -1   2   1    70241.86    64626.41    559.61 o 
   0   2   1     2382.84     1989.90     61.80 o 
   1   2   1     5157.92     4705.65    145.30 o 
   2   2   1      426.23      329.17     39.12 o 
   3   2   1    23350.18    23714.82    234.50 o 
   4   2   1    10345.48     9932.85    252.91 o 
   5   2   1     3746.69     4732.63    142.22 o 
   6   2   1      650.03      539.27     62.50 o 
   7   2   1    17488.24    17037.99    194.35 o 
   8   2   1      823.74     1058.84     62.34 o 
   9   2   1     4035.29     3992.68    133.56 o 
  10   2   1      730.79      699.64     50.34 o 
  11   2   1     3870.12     3982.99    131.67 o 
  12   2   1      571.25      571.60     63.30 o 
  13   2   1    14425.37    13549.13    165.50 o 
  14   2   1       59.36       63.27     27.55 o 
  15   2   1     3557.66     3731.68    150.67 o 
  16   2   1      164.72      167.30     34.92 o 
  17   2   1      626.44      771.02     66.99 o 
  18   2   1      451.24      357.44     40.60 o 
  19   2   1    13570.38    14381.10    257.70 o 
  20   2   1     2102.56     1940.28    142.32 o 
  21   2   1    12024.42    12483.30    344.46 o 
  22   2   1     1783.20     1665.31    157.21 o 
  23   2   1     2780.26     2983.59    334.92 o 
  24   2   1      640.21      724.88    135.32 o 
  25   2   1     1176.67     1224.52    228.58 o 
  26   2   1      954.86     1053.43    135.54 o 
  27   2   1     1987.76     1945.22    219.69 o 
 -28   3   1      611.45      543.38     99.89 o 
 -27   3   1      772.85      894.00    127.86 o 
 -26   3   1     1187.20     1092.85    188.08 o 
 -25   3   1      238.94      211.48     62.28 o 
 -24   3   1     1953.30     1890.44    244.27 o 
 -23   3   1     2891.14     2897.45    325.94 o 
 -22   3   1     5393.41     5291.12    528.83 o 
 -21   3   1     3908.19     3641.46    265.12 o 
 -20   3   1     6158.97     6286.30    235.27 o 
 -19   3   1     1065.82     1091.00     75.30 o 
 -18   3   1     7593.33     7562.80    267.13 o 
 -17   3   1     1110.85     1097.94     79.08 o 
 -16   3   1    27696.83    28442.14    316.66 o 
 -15   3   1     3793.84     3959.68    186.31 o 
 -14   3   1    20426.35    21085.38    255.56 o 
 -13   3   1      272.94      249.28     34.08 o 
 -12   3   1    36173.53    37121.37    275.55 o 
 -11   3   1     1559.72     1543.02     86.37 o 
 -10   3   1    40980.02    40049.91    305.59 o 
  -9   3   1     2816.53     2581.09    146.76 o 
  -8   3   1    13622.34    13177.45    302.66 o 
  -7   3   1     9565.25     9936.65    200.07 o 
  -6   3   1    25269.86    24821.01    286.60 o 
  -5   3   1       51.11       60.94     19.16 o 
  -4   3   1     9033.57     7599.35    187.06 o 
  -3   3   1     2829.84     2897.89    121.51 o 
  -2   3   1    68058.91    65203.12    431.53 o 
  -1   3   1     2310.63     2503.03    129.25 o 
   0   3   1    14702.71    13861.91    155.44 o 
   1   3   1    11025.85    11452.63    259.07 o 
   2   3   1     8666.86     8166.61    192.48 o 
   3   3   1      182.83      248.48     40.73 o 
   4   3   1     1962.66     2288.13    114.64 o 
   5   3   1       10.30       65.31     20.91 o 
   6   3   1    11531.71    10189.92    200.59 o 
   7   3   1      212.32      125.08     28.30 o 
   8   3   1    20515.38    19467.68    221.69 o 
   9   3   1     1861.51     1809.58     98.86 o 
  10   3   1    34476.92    36266.29    254.29 o 
  11   3   1     5721.37     5679.07    142.50 o 
  12   3   1    36005.79    38626.51    288.37 o 
  13   3   1     4017.69     3693.47    154.00 o 
  14   3   1    24260.96    25118.99    245.54 o 
  15   3   1      229.67      194.40     32.19 o 
  16   3   1     6570.17     6654.45    172.98 o 
  17   3   1     2625.60     2554.13    162.75 o 
  18   3   1    16425.80    17327.94    297.40 o 
  19   3   1     3951.65     3645.92    279.20 o 
  20   3   1    14001.83    14431.72    372.95 o 
  21   3   1     1793.62     1744.07    185.96 o 
  22   3   1     5224.30     5177.20    375.39 o 
  23   3   1      480.24      428.32     78.56 o 
  24   3   1     2855.89     2685.21    382.87 o 
  25   3   1     2149.17     2184.36    279.23 o 
  26   3   1     2540.61     2439.24    194.05 o 
  27   3   1     1106.91     1079.97    128.56 o 
 -27   4   1     1193.29      968.02     94.07 o 
 -26   4   1      890.71      703.49     85.54 o 
 -25   4   1     1164.53     1230.36    180.68 o 
 -24   4   1     1490.03     1485.20    210.37 o 
 -23   4   1     2153.90     2181.53    273.17 o 
 -22   4   1      915.77     1049.51    108.30 o 
 -21   4   1     8899.01     9140.89    370.28 o 
 -20   4   1     7138.38     6796.15    501.82 o 
 -19   4   1    16396.80    17588.00    311.32 o 
 -18   4   1     4803.08     4241.61    258.43 o 
 -17   4   1    12956.07    12822.02    195.36 o 
 -16   4   1       89.14      117.54     28.13 o 
 -15   4   1    14004.91    14491.42    190.20 o 
 -14   4   1     8065.94     8369.72    171.17 o 
 -13   4   1    50064.25    52867.14    417.98 o 
 -12   4   1    11853.00    12261.57    152.16 o 
 -11   4   1    42446.09    43272.98    349.65 o 
 -10   4   1       32.00       67.52     26.86 o 
  -9   4   1     8813.67     7342.97    159.36 o 
  -8   4   1     4446.19     4204.02    148.96 o 
  -7   4   1    89092.68    91589.86    448.99 o 
  -6   4   1     4106.26     3853.65    144.47 o 
  -5   4   1    65205.00    60847.66    610.81 o 
  -4   4   1      708.96      672.05     71.91 o 
  -3   4   1      359.95      503.67     86.45 o 
  -2   4   1      436.62      268.02     76.81 o 
  -1   4   1     5774.47     4688.25    143.54 o 
   0   4   1       10.78       23.20     20.86 o 
   1   4   1     2131.49     1830.04    108.44 o 
   2   4   1      723.05      867.31     73.42 o 
   3   4   1     9060.74     8646.27    197.16 o 
   4   4   1        9.24       19.85     59.78 o 
   5   4   1     6687.21     5903.07    169.26 o 
   6   4   1       46.85       95.62     41.01 o 
   7   4   1    10248.83     9212.59    177.55 o 
   8   4   1      677.09      761.55     65.54 o 
   9   4   1    27189.22    24334.23    595.23 o 
  10   4   1     1002.50      908.37     80.95 o 
  11   4   1    53826.40    59317.03    454.11 o 
  12   4   1     7737.58     7784.25    164.45 o 
  13   4   1    11681.56    11609.46    175.31 o 
  14   4   1      203.78      177.74     31.78 o 
  15   4   1    14377.35    15293.24    218.70 o 
  16   4   1     4229.55     3775.90    209.62 o 
  17   4   1    27057.98    29554.02    478.78 o 
  18   4   1     7538.53     7828.07    260.09 o 
  19   4   1    12233.56    11906.47    282.56 o 
  20   4   1      932.59       20.85     33.97 o 
  21   4   1     3741.06     4153.05    402.38 o 
  22   4   1     1040.79     1109.41    161.86 o 
  23   4   1     5344.97     5562.57    414.57 o 
  24   4   1     2014.19     1733.81    238.87 o 
  25   4   1     1941.09     1666.06    219.79 o 
  26   4   1      356.11      445.84     65.69 o 
  27   4   1     1681.09     1413.32    149.63 o 
 -27   5   1      449.78      384.67     81.91 o 
 -26   5   1     1337.97     1513.27    173.03 o 
 -25   5   1      675.60      891.97    140.38 o 
 -24   5   1      885.10      907.70    128.13 o 
 -23   5   1      538.38      412.31    124.49 o 
 -22   5   1     3161.80     2991.37    387.28 o 
 -21   5   1      607.01      511.66     85.75 o 
 -20   5   1     7779.03     7913.22    300.32 o 
 -19   5   1     1591.30     1267.06    112.34 o 
 -18   5   1     7228.97     7433.75    317.38 o 
 -17   5   1     2803.02     2743.12    183.46 o 
 -16   5   1     8489.52     8306.92    287.35 o 
 -15   5   1     2740.55     2722.01    130.47 o 
 -14   5   1     8757.21     8893.12    163.53 o 
 -13   5   1     2037.84     2265.21    137.14 o 
 -12   5   1    16099.18    16118.77    213.47 o 
 -11   5   1      614.77      732.85     58.95 o 
 -10   5   1     8377.31     8509.39    189.05 o 
  -9   5   1      533.60      560.32     67.37 o 
  -8   5   1     9377.77     8670.29    172.47 o 
  -7   5   1     2670.64     2253.49    159.19 o 
  -6   5   1    47116.05    46867.80    552.99 o 
  -5   5   1     5298.83     4675.52    154.44 o 
  -4   5   1    20674.47    21052.94    239.97 o 
  -3   5   1      597.60      843.47     68.21 o 
  -2   5   1     5944.18     4920.88    143.75 o 
  -1   5   1      508.11      714.10     63.95 o 
   0   5   1     8499.97     6476.98    163.28 o 
   1   5   1     8581.77     8922.81    210.10 o 
   2   5   1    17918.98    16605.63    213.39 o 
   3   5   1       68.51       51.68     32.66 o 
   4   5   1    21958.24    20613.10    278.13 o 
   5   5   1      334.57      195.14     77.87 o 
   6   5   1    10497.26     9914.57    239.05 o 
   7   5   1      424.96      444.67     52.63 o 
   8   5   1    18097.96    18006.23    237.07 o 
   9   5   1      343.11      254.21     49.90 o 
  10   5   1    12302.20    12083.48    261.55 o 
  11   5   1      694.22      558.38     62.63 o 
  12   5   1     2402.42     2347.24    159.91 o 
  13   5   1     1211.15     1280.68     95.23 o 
  14   5   1     7224.35     7538.28    194.75 o 
  15   5   1      939.99     1039.13     74.57 o 
  16   5   1    12786.36    13886.72    212.91 o 
  17   5   1     1169.91     1044.30     82.48 o 
  18   5   1     7553.79     7869.75    256.71 o 
  19   5   1      847.45      728.24     84.25 o 
  20   5   1     1595.10     1343.94    119.73 o 
  21   5   1      186.93      251.36     60.67 o 
  22   5   1     2460.50     2749.95    311.84 o 
  23   5   1      555.33      503.37     93.91 o 
  24   5   1     2773.15     3004.51    307.74 o 
  25   5   1      427.26      349.60     59.79 o 
  26   5   1     1228.63     1274.52    136.28 o 
 -26   6   1      330.18      234.08     66.92 o 
 -25   6   1      240.97      168.81     46.75 o 
 -24   6   1       83.04       63.43     33.20 o 
 -23   6   1      422.69      365.59     85.26 o 
 -22   6   1      159.29      120.11     27.93 o 
 -21   6   1     1347.23     1285.24    150.03 o 
 -20   6   1       60.31       97.46     29.46 o 
 -19   6   1      742.85      845.52     92.28 o 
 -18   6   1       10.37       57.55     43.62 o 
 -17   6   1     1706.76     1697.55    136.45 o 
 -16   6   1     1276.97     1252.31     88.03 o 
 -15   6   1     6386.89     7000.82    286.36 o 
 -14   6   1     1063.35      960.74     84.69 o 
 -13   6   1       69.03       65.84     30.86 o 
 -12   6   1      552.09      572.60     55.34 o 
 -11   6   1     4403.55     4336.77    230.04 o 
 -10   6   1     3064.70     3238.63    181.49 o 
  -9   6   1     2779.82     3069.48    310.49 o 
  -8   6   1      240.94      329.46     51.82 o 
  -7   6   1     2559.12     2610.65    156.95 o 
  -6   6   1     4028.84     4168.66    142.63 o 
  -5   6   1    18205.57    17070.86    216.16 o 
  -4   6   1     1704.17     1831.72    129.04 o 
  -3   6   1    21522.96    20551.27    273.04 o 
  -2   6   1     5823.53     5994.81    180.23 o 
  -1   6   1     1152.99     1120.40     91.16 o 
   0   6   1     1605.57     1650.01    120.42 o 
   1   6   1    26226.53    25497.72    566.33 o 
   2   6   1        2.43       68.50     28.98 o 
   3   6   1    17418.90    16499.80    201.05 o 
   4   6   1       29.63       28.65     38.27 o 
   5   6   1      846.05      914.95     73.15 o 
   6   6   1     1189.62     1587.01    109.62 o 
   7   6   1     5950.28     6302.97    223.77 o 
   8   6   1     1749.63     1640.18    137.68 o 
   9   6   1    13469.10    12989.29    193.86 o 
  10   6   1       73.01       43.58     34.77 o 
  11   6   1      184.16      194.09     41.50 o 
  12   6   1      111.15      124.84     54.62 o 
  13   6   1     2973.01     3219.41    178.31 o 
  14   6   1     4052.56     4382.42    276.30 o 
  15   6   1     4033.06     4079.28    201.43 o 
  16   6   1        5.76       66.72     30.53 o 
  17   6   1      570.47      594.80     69.77 o 
  18   6   1       61.12       71.38     35.90 o 
  19   6   1      616.42      625.07     69.28 o 
  20   6   1      388.89      301.62     99.80 o 
  21   6   1      722.57      780.55    118.23 o 
  22   6   1      317.79      162.05     48.71 o 
  23   6   1     1683.88     1753.20    242.51 o 
  24   6   1      204.80      262.73     94.63 o 
  25   6   1     1213.71     1468.31    145.08 o 
  26   6   1      510.03      408.00     85.10 o 
 -26   7   1      106.11      175.58     81.96 o 
 -25   7   1      520.84      563.83     77.64 o 
 -24   7   1        0.45      133.08     60.98 o 
 -23   7   1      167.45      229.55     70.43 o 
 -22   7   1      244.53      237.81     58.37 o 
 -21   7   1      451.75      369.93     64.19 o 
 -20   7   1      425.32      356.85     59.72 o 
 -19   7   1      306.43      279.46     50.06 o 
 -18   7   1      120.83      115.18     30.58 o 
 -17   7   1     1144.53     1214.12    112.91 o 
 -16   7   1      289.03      210.27     39.68 o 
 -15   7   1     1077.98      983.48     79.26 o 
 -14   7   1      282.01      211.09     64.01 o 
 -13   7   1       55.01      124.55     32.01 o 
 -12   7   1       52.01      106.49     43.83 o 
 -11   7   1        2.56       21.77     35.81 o 
 -10   7   1     2261.59     2125.35    165.57 o 
  -9   7   1       53.66        2.93     36.59 o 
  -8   7   1      854.34      921.29     81.66 o 
  -7   7   1        2.80       89.08     25.94 o 
  -6   7   1     2222.85     2223.60     98.21 o 
  -5   7   1      215.20      151.34     40.43 o 
  -4   7   1      283.72      340.58     62.86 o 
  -3   7   1      202.27      239.52     55.25 o 
  -2   7   1     3627.34     3568.11    226.94 o 
  -1   7   1     2673.68     2915.03    149.58 o 
   0   7   1     5334.41     4700.22    186.28 o 
   1   7   1     3163.06     2604.19    150.74 o 
   2   7   1      444.19      240.93     47.32 o 
   3   7   1     2777.69     2685.66    155.38 o 
   4   7   1     1280.65     1274.86    116.03 o 
   5   7   1      139.29      175.13     38.14 o 
   6   7   1     1057.04     1266.45    115.58 o 
   7   7   1     2384.14     2631.05    241.58 o 
   8   7   1       26.67       56.29     34.64 o 
   9   7   1      388.26      343.47     69.14 o 
  10   7   1      891.81      950.95    128.71 o 
  11   7   1       73.35       55.28     25.57 o 
  12   7   1       97.03      166.57     50.18 o 
  13   7   1      482.18      491.13     64.57 o 
  14   7   1      107.91      154.48     33.64 o 
  15   7   1        1.81       43.34     45.76 o 
  16   7   1        0.44       82.36     25.99 o 
  17   7   1       66.61      108.65     37.02 o 
  18   7   1        3.67       25.44     25.32 o 
  19   7   1      157.05      145.29     41.27 o 
  20   7   1      240.20      226.84     41.24 o 
  21   7   1        0.05       88.96     31.20 o 
  22   7   1      295.01      353.59     83.88 o 
  23   7   1      333.64      285.02     60.50 o 
  24   7   1      210.06      116.29     39.33 o 
  25   7   1        0.20       72.14     34.05 o 
 -25   8   1        4.18       74.12     52.07 o 
 -24   8   1        7.40       54.73     36.25 o 
 -23   8   1        7.96       37.67     30.50 o 
 -22   8   1      635.84      733.17    149.94 o 
 -21   8   1     1271.67     1206.79    179.50 o 
 -20   8   1      373.71      454.75     68.28 o 
 -19   8   1     1867.55     1909.64    181.00 o 
 -18   8   1       35.72       38.84     41.67 o 
 -17   8   1     1054.20     1039.62    140.59 o 
 -16   8   1     1037.27      962.81    123.34 o 
 -15   8   1     1828.31     2075.80    239.02 o 
 -14   8   1      391.27      574.14    138.73 o 
 -13   8   1     1484.17     1433.85    142.99 o 
 -12   8   1     1017.10     1003.97    104.39 o 
 -11   8   1     3953.52     4102.62    274.31 o 
 -10   8   1      410.55      218.73     68.53 o 
  -9   8   1     4132.79     4400.93    175.59 o 
  -8   8   1       80.28      180.03     44.12 o 
  -7   8   1     3263.91     3160.83    248.17 o 
  -6   8   1        2.88       59.42     23.81 o 
  -5   8   1      692.09      651.69     65.70 o 
  -4   8   1        0.04       60.85     31.90 o 
  -3   8   1      193.32      150.00     38.73 o 
  -2   8   1      944.17     1137.65     87.02 o 
  -1   8   1      868.23      642.03    248.31 o 
   0   8   1     1253.67     1420.33    110.80 o 
   1   8   1     2632.07     2337.54    117.66 o 
   2   8   1       56.81      116.01     32.84 o 
   3   8   1      229.47      171.15     42.67 o 
   4   8   1     2056.07     2328.70    153.98 o 
   5   8   1      475.84      421.72     57.05 o 
   6   8   1      990.92      944.86     82.12 o 
   7   8   1      553.39      645.32     59.04 o 
   8   8   1     2227.04     2386.72    159.59 o 
   9   8   1     1500.98     1660.65    149.20 o 
  10   8   1       73.45       26.78     40.06 o 
  11   8   1        9.36       84.70     37.79 o 
  12   8   1        0.34       74.65     69.79 o 
  13   8   1     2743.09     2525.83    264.13 o 
  14   8   1       31.83       73.69     31.15 o 
  15   8   1     2132.89     2270.75    217.30 o 
  16   8   1       78.06      104.19     58.81 o 
  17   8   1     2692.29     2737.64    243.34 o 
  18   8   1      237.70      203.08     47.87 o 
  19   8   1     2501.71     2548.67    334.91 o 
  20   8   1      180.95      352.89     86.86 o 
  21   8   1      863.82      781.24    149.56 o 
  22   8   1       32.71       47.05     31.18 o 
  23   8   1      210.10      148.02     42.58 o 
  24   8   1      147.61       45.46     46.37 o 
 -24   9   1      286.84      274.39     64.10 o 
 -23   9   1      259.26      208.38     47.02 o 
 -22   9   1      317.68      405.09     69.95 o 
 -21   9   1      186.46      260.43     63.77 o 
 -20   9   1     2304.31     2594.46    443.94 o 
 -19   9   1     1501.64     1389.75    234.18 o 
 -18   9   1     3156.97     2622.74    375.97 o 
 -17   9   1      270.74      258.71     80.38 o 
 -16   9   1      910.65      901.88    126.92 o 
 -15   9   1       17.88       69.29     41.61 o 
 -14   9   1     7873.86     8308.35    489.56 o 
 -13   9   1      480.84      423.25    152.14 o 
 -12   9   1    10817.83    11065.97    282.29 o 
 -11   9   1       89.69       81.71     30.36 o 
 -10   9   1      694.45      793.82     81.29 o 
  -9   9   1      682.61      726.89     70.90 o 
  -8   9   1     6644.32     6055.04    220.68 o 
  -7   9   1     2341.25     2481.85    212.29 o 
  -6   9   1     7931.46     7665.94    243.32 o 
  -5   9   1       39.72       75.57     25.40 o 
  -4   9   1       32.55      108.00     40.80 o 
  -3   9   1        0.39      165.59     51.46 o 
  -2   9   1     2992.71     3213.51    159.06 o 
  -1   9   1       43.71       74.06     31.85 o 
   0   9   1     6865.92     6746.93    174.29 o 
   1   9   1      139.69      212.09     52.55 o 
   2   9   1      706.15      889.33     96.83 o 
   3   9   1       28.70       82.45     32.16 o 
   4   9   1     1702.63     1743.91    157.88 o 
   5   9   1        3.81      156.17     37.92 o 
   6   9   1     1575.99     1711.52    123.38 o 
   7   9   1      252.13      296.01     62.81 o 
   8   9   1       82.57       53.39     62.77 o 
   9   9   1      177.00      180.54     46.52 o 
  10   9   1     2061.03     1896.72    178.43 o 
  11   9   1     3179.19     3082.64    475.93 o 
  12   9   1     3517.09     3385.51    307.97 o 
  13   9   1       11.93      137.18     97.44 o 
  14   9   1      510.64      413.40    140.07 o 
  15   9   1       31.43       75.69     51.84 o 
  16   9   1     5201.24     5932.18    784.61 o 
  17   9   1     1053.74     1013.96    180.71 o 
  18   9   1     4336.23     4526.08    378.25 o 
  19   9   1       93.38      141.56     46.10 o 
  20   9   1      752.84      638.24    126.60 o 
  21   9   1      119.52      148.11     43.83 o 
  22   9   1     1531.54     1477.91    148.62 o 
  23   9   1     1546.35     1448.10    130.05 o 
 -22  10   1      391.66      340.28    101.28 o 
 -21  10   1     2331.39     2402.49    215.79 o 
 -20  10   1      340.24      183.16    152.80 o 
 -19  10   1     2172.59     2571.95    547.97 o 
 -18  10   1     1374.01     1235.67    220.63 o 
 -17  10   1     4470.67     4171.60    819.87 o 
 -16  10   1      728.24      764.01    133.58 o 
 -15  10   1     4214.41     3803.46    366.30 o 
 -14  10   1      352.82      306.17     51.68 o 
 -13  10   1    10065.03    10610.72    345.60 o 
 -12  10   1     1776.56     2232.26    255.29 o 
 -11  10   1    10307.82    10426.62    331.11 o 
 -10  10   1      913.78     1203.49    106.35 o 
  -9  10   1     9848.56     9348.86    223.04 o 
  -8  10   1      156.43       97.90     33.83 o 
  -7  10   1     8090.04     7306.86    321.01 o 
  -6  10   1     1831.22     1664.33    127.46 o 
  -5  10   1    15929.64    16099.35    354.28 o 
  -4  10   1     2511.75     2766.29    257.69 o 
  -3  10   1     7136.50     6657.20    228.89 o 
  -2  10   1       66.55      157.14     37.99 o 
  -1  10   1     7432.43     7656.43    284.49 o 
   0  10   1      270.71      309.17     52.70 o 
   1  10   1     7556.48     7615.01    275.42 o 
   2  10   1       84.73      130.09     41.83 o 
   3  10   1     6773.78     6831.56    330.92 o 
   4  10   1      617.75      538.24     67.64 o 
   5  10   1      940.12      969.96     98.61 o 
   6  10   1      582.96      648.87     87.25 o 
   7  10   1     3378.76     3214.76    243.49 o 
   8  10   1      385.90      479.79     72.85 o 
   9  10   1     9803.41    10316.96    261.25 o 
  10  10   1     1849.49     1897.09    159.07 o 
  11  10   1     3564.60     3909.61    312.99 o 
  12  10   1      646.98      665.29    139.41 o 
  13  10   1     2753.86     2556.75    327.96 o 
  14  10   1     1703.30     1610.96    325.71 o 
  15  10   1     3991.15     4065.16    515.05 o 
  16  10   1     1594.70     1562.15    356.01 o 
  17  10   1     3150.70     3366.45    589.31 o 
  18  10   1      207.68      446.50    145.87 o 
  19  10   1     2220.36     1972.24    320.85 o 
  20  10   1      530.94      598.03     91.55 o 
  21  10   1     2302.40     2105.12    249.56 o 
  22  10   1     1415.68     1517.40    254.82 o 
 -21  11   1      490.40      536.08     95.95 o 
 -20  11   1     2744.09     2736.95    429.71 o 
 -19  11   1      556.15      695.26    120.63 o 
 -18  11   1     1381.44     1335.82    207.28 o 
 -17  11   1      594.33      602.48    138.77 o 
 -16  11   1     4821.65     4728.82    462.85 o 
 -15  11   1      632.23      679.85    111.73 o 
 -14  11   1     5757.09     5640.79    345.31 o 
 -13  11   1      474.37      504.50    103.14 o 
 -12  11   1     4452.27     4198.53    409.84 o 
 -11  11   1     4249.41     4040.51    382.12 o 
 -10  11   1     6489.23     6995.48    247.71 o 
  -9  11   1      443.22      431.84     65.32 o 
  -8  11   1     5975.39     6292.54    477.48 o 
  -7  11   1        7.98       84.49     29.78 o 
  -6  11   1     6162.10     5839.27    377.54 o 
  -5  11   1     4697.01     4617.12    350.60 o 
  -4  11   1    13400.57    14150.25    347.42 o 
  -3  11   1     1875.51     1496.93    311.36 o 
  -2  11   1     4280.74     4210.42    365.42 o 
  -1  11   1       74.30      270.40     72.88 o 
   0  11   1     5977.88     5938.28    293.16 o 
   1  11   1      211.25      215.92     64.98 o 
   2  11   1    13377.73    14228.15    382.52 o 
   3  11   1      677.98      683.56     67.96 o 
   4  11   1     8131.13     8478.64    229.61 o 
   5  11   1       15.58      104.79     27.36 o 
   6  11   1     4032.33     4117.23    289.32 o 
   7  11   1      321.43      395.46     56.48 o 
   8  11   1     9955.29    10323.72    384.65 o 
   9  11   1      412.76      348.70    112.21 o 
  10  11   1     3962.09     4046.01    391.33 o 
  11  11   1        3.30       26.44     42.21 o 
  12  11   1     4894.55     5029.95    396.92 o 
  13  11   1     1378.84     1477.85    224.17 o 
  14  11   1     6777.55     7608.27    677.97 o 
  15  11   1     2191.99     2174.28    381.07 o 
  16  11   1     2004.96     1989.70    380.41 o 
  17  11   1       64.17      240.18    121.96 o 
  18  11   1     3490.19     3516.67    453.18 o 
  19  11   1      321.56      401.30    119.65 o 
  20  11   1     2543.86     2601.89    358.81 o 
 -19  12   1     1925.94     1756.50    235.86 o 
 -18  12   1      858.41      861.66    135.85 o 
 -17  12   1     1767.45     1615.13    196.09 o 
 -16  12   1        3.35       54.84     32.34 o 
 -15  12   1     2232.00     2249.63    365.33 o 
 -14  12   1      249.38      183.97    115.65 o 
 -13  12   1     4011.09     3586.93    484.11 o 
 -12  12   1      725.37      719.27    143.95 o 
 -11  12   1     1628.39     1528.17    184.86 o 
 -10  12   1      589.93      593.11    121.08 o 
  -9  12   1     1735.54     1752.94    189.77 o 
  -8  12   1      233.95      222.60     53.93 o 
  -7  12   1     6034.63     6581.43    305.25 o 
  -6  12   1     1044.83     1197.38    126.00 o 
  -5  12   1     2802.08     3010.36    311.33 o 
  -4  12   1      486.27      426.39    128.61 o 
  -3  12   1     2021.44     2400.17    274.46 o 
  -2  12   1      499.11      685.32    131.91 o 
  -1  12   1     5964.00     6434.72    321.16 o 
   0  12   1        1.14       60.10     37.85 o 
   1  12   1     2130.97     2144.51    338.13 o 
   2  12   1       65.28      151.70     48.32 o 
   3  12   1     3001.89     3051.71    271.31 o 
   4  12   1      616.21      384.37     80.75 o 
   5  12   1    11426.47    11960.57    455.86 o 
   6  12   1      102.50      163.02     82.47 o 
   7  12   1     2922.26     3069.85    363.26 o 
   8  12   1      143.48      134.85     32.99 o 
   9  12   1     2583.80     2577.98    391.63 o 
  10  12   1      546.01      447.74     87.73 o 
  11  12   1     5238.12     5447.72    482.76 o 
  12  12   1      309.99      301.92     86.56 o 
  13  12   1     4378.30     4434.76    612.47 o 
  14  12   1      632.80      642.80    125.54 o 
  15  12   1     1400.53     1390.59    219.80 o 
  16  12   1      489.02      697.79    151.42 o 
  17  12   1     2904.83     2997.15    300.93 o 
  18  12   1      367.65      348.31     83.92 o 
  19  12   1      903.64      887.69    114.99 o 
 -17  13   1      292.78      326.58     83.58 o 
 -16  13   1      587.46      472.09     94.19 o 
 -15  13   1       29.55      138.85     48.50 o 
 -14  13   1      106.36      203.40     65.19 o 
 -13  13   1       23.15      117.72     55.32 o 
 -12  13   1      630.43      816.99    177.20 o 
 -11  13   1      155.89      261.79     84.58 o 
 -10  13   1      828.43      894.35    164.50 o 
  -9  13   1      486.10      653.71    149.70 o 
  -8  13   1     1389.80     1281.61    213.91 o 
  -7  13   1      417.28      461.80     84.33 o 
  -6  13   1     2148.78     2271.91    263.84 o 
  -5  13   1      138.72      181.49     52.38 o 
  -4  13   1     2019.92     2365.30    320.77 o 
  -3  13   1        1.91      107.47     55.26 o 
  -2  13   1     3009.69     3267.59    416.16 o 
  -1  13   1       45.49      271.02     76.58 o 
   0  13   1     3303.37     3697.44    483.08 o 
   1  13   1      106.05      152.81     53.86 o 
   2  13   1     1480.29     1977.34    281.98 o 
   3  13   1       40.07      194.57     60.08 o 
   4  13   1     4159.87     5168.77    516.33 o 
   5  13   1      335.16      102.01    135.48 o 
   6  13   1     2983.71     2906.34    444.13 o 
   7  13   1      239.07      388.85     96.61 o 
   8  13   1     1689.52     1813.62    320.06 o 
   9  13   1      251.01      228.86     66.18 o 
  10  13   1     1271.74     1385.30    242.27 o 
  11  13   1      399.94      420.47    105.90 o 
  12  13   1     1134.79     1190.16    220.11 o 
  13  13   1      342.44      353.48     83.57 o 
  14  13   1      950.04      847.40    119.30 o 
  15  13   1      218.91      237.43     78.20 o 
  16  13   1     1105.34     1482.04    162.95 o 
  17  13   1      188.81      234.05     68.72 o 
 -15  14   1        1.21       83.83     33.81 o 
 -14  14   1        7.00      132.46     48.35 o 
 -13  14   1      426.76      401.69     97.42 o 
 -12  14   1      484.72      462.76     76.59 o 
 -11  14   1        0.89       51.74     67.08 o 
 -10  14   1      111.49      103.71     41.54 o 
  -9  14   1      256.15      193.32     59.61 o 
  -8  14   1      754.55      833.45    164.84 o 
  -7  14   1        8.23      168.88     94.65 o 
  -6  14   1      610.92      561.84    113.25 o 
  -5  14   1      358.03      450.95    110.98 o 
  -4  14   1        1.37      200.63     73.55 o 
  -3  14   1     1213.82     1395.28    254.59 o 
  -2  14   1        2.87       36.16     55.80 o 
  -1  14   1      227.97      260.76     83.11 o 
   0  14   1      345.52      506.78    105.98 o 
   1  14   1     1180.04     1281.34    212.99 o 
   2  14   1       16.53      103.85     41.33 o 
   3  14   1     1686.42     1918.25    338.49 o 
   4  14   1      489.68      409.70     98.58 o 
   5  14   1      575.60      686.86    139.37 o 
   6  14   1       85.51      104.22     50.07 o 
   7  14   1     1105.40     1088.77    204.55 o 
   8  14   1      155.29      178.06     59.43 o 
   9  14   1       13.72      135.07     88.63 o 
  10  14   1      191.43      198.26     85.11 o 
  11  14   1      127.44      188.18     76.77 o 
  12  14   1      160.50      164.92     59.17 o 
  13  14   1      121.62      259.11     55.29 o 
  14  14   1       66.03       72.43     52.23 o 
 -11  15   1      638.75      663.64    166.09 o 
 -10  15   1      309.98      226.42    145.02 o 
  -9  15   1       68.19      165.09     48.62 o 
  -8  15   1       83.72      229.46     69.46 o 
  -7  15   1       44.25      113.85     63.77 o 
  -6  15   1       22.79       82.15     47.01 o 
  -5  15   1      194.21      226.60     72.75 o 
  -4  15   1      114.72       72.71     78.94 o 
  -3  15   1      374.08      410.95    102.36 o 
  -2  15   1       12.13      129.08     35.10 o 
  -1  15   1       87.33      136.85     54.50 o 
   0  15   1        5.26       73.32     38.62 o 
   1  15   1       59.20      213.71     67.65 o 
   2  15   1        8.16      118.93     50.20 o 
   3  15   1      134.09      176.00     95.72 o 
   4  15   1        4.64      139.28     56.61 o 
   5  15   1       14.16       72.57     48.34 o 
   6  15   1      102.28      128.51     63.43 o 
   7  15   1      126.57      193.85     83.92 o 
   8  15   1      129.58      234.86     69.27 o 
   9  15   1       28.41      150.51     61.68 o 
  10  15   1       72.83      136.82    101.51 o 
  11  15   1        0.02       25.73     39.35 o 
  -6  16   1       85.36      137.87     56.86 o 
  -5  16   1      616.23      514.69    129.15 o 
  -4  16   1      159.53      143.17     49.70 o 
  -3  16   1      717.89      764.67    129.06 o 
  -2  16   1       14.00       82.01     43.31 o 
  -1  16   1       90.21      199.91     76.93 o 
   0  16   1        0.03      112.42     40.92 o 
   1  16   1      268.55      338.45     75.84 o 
   2  16   1        1.98      110.21     62.26 o 
   3  16   1      506.67      538.13    111.64 o 
   4  16   1      112.16      175.44     56.82 o 
   5  16   1      164.66      189.43     62.31 o 
 -28   0   2     1650.35     1526.50    333.00 o 
 -27   0   2     2414.15     2387.30    418.16 o 
 -26   0   2     6427.80     7185.49   1021.56 o 
 -25   0   2     3407.30     3849.23    713.60 o 
 -24   0   2     1860.12     1888.56    414.82 o 
 -23   0   2      835.94      825.73    125.63 o 
 -22   0   2     2165.08     1745.89    206.35 o 
 -21   0   2     2786.20     2488.92    231.82 o 
 -20   0   2     9311.88     9529.62    254.42 o 
 -19   0   2     3712.56     3491.00    226.95 o 
 -18   0   2    14747.11    15889.48    258.70 o 
 -17   0   2      433.10      532.98     52.96 o 
 -16   0   2      118.29      143.91     40.99 o 
 -15   0   2      616.48      697.05     66.00 o 
 -14   0   2     8387.54     8192.34    157.27 o 
 -13   0   2     4805.92     5151.67    160.23 o 
 -12   0   2    22270.53    23630.10    280.05 o 
 -11   0   2     3117.87     3140.62    184.19 o 
 -10   0   2     7528.25     7296.97    154.77 o 
  -9   0   2    11928.85    11328.69    231.25 o 
  -8   0   2    27898.60    28612.83    290.49 o 
  -7   0   2     6210.21     5931.52    202.22 o 
  -6   0   2     4033.13     3739.48    153.34 o 
  -5   0   2     1598.59     1673.70     81.52 o 
  -4   0   2    24934.34    23812.30   1184.74 o 
  -3   0   2     2359.36     1856.84    146.62 o 
   2   0   2      786.48      802.47     58.70 o 
   3   0   2     1014.94      838.52     83.70 o 
   4   0   2   354599.69   258420.25 898832.00 o 
   5   0   2     3141.30     3352.59    202.59 o 
   6   0   2   139293.89   142854.34   1423.92 o 
   7   0   2     1851.59     2009.69    148.75 o 
   8   0   2    31151.47    28409.59    547.32 o 
   9   0   2     1966.90     1880.29    173.77 o 
  10   0   2    73744.21    77019.45   1115.31 o 
  11   0   2     6284.16     5825.22    265.82 o 
  12   0   2    48874.42    50880.99    535.51 o 
  13   0   2        8.67      122.89     41.32 o 
  14   0   2     2763.50     2728.69    301.08 o 
  15   0   2      525.84      504.61     61.23 o 
  16   0   2     5636.21     5431.92    332.17 o 
  17   0   2      798.80      760.76     96.97 o 
  18   0   2    17276.97    19837.99    467.55 o 
  19   0   2      373.96      448.22     96.68 o 
  20   0   2     3244.94     2798.78    374.39 o 
  21   0   2      574.12      529.97    110.10 o 
  22   0   2     2733.68     3251.12    578.56 o 
  23   0   2     1375.13     1596.98    392.95 o 
  24   0   2      880.19     1042.09    267.63 o 
  25   0   2       13.64       13.50     43.96 o 
  26   0   2     2060.56     2111.95    278.14 o 
  27   0   2      868.63      913.92    145.06 o 
 -28   1   2     1254.14     1151.48    183.17 o 
 -27   1   2     2667.55     2450.71    240.64 o 
 -26   1   2     1297.19     1518.02    222.05 o 
 -25   1   2     3210.09     3436.11    445.68 o 
 -24   1   2     2120.71     2166.42    267.71 o 
 -23   1   2     1411.49     1443.60    125.51 o 
 -22   1   2     1571.58     1409.10    110.75 o 
 -21   1   2     5098.93     5145.23    305.93 o 
 -20   1   2      519.49      679.81     89.34 o 
 -19   1   2     7078.60     7101.52    276.78 o 
 -18   1   2     2863.03     3007.67    121.60 o 
 -17   1   2     7779.02     7538.34    176.05 o 
 -16   1   2     2959.59     2979.37    139.68 o 
 -15   1   2       51.32       86.41     31.06 o 
 -14   1   2      302.77      259.56     32.69 o 
 -13   1   2    21122.63    23628.10    182.13 o 
 -12   1   2    10668.15    10554.85    212.94 o 
 -11   1   2    14365.84    13851.73    136.71 o 
 -10   1   2     2595.36     2624.47    122.39 o 
  -9   1   2     3420.99     3104.04    104.64 o 
  -8   1   2      151.59      172.11     27.38 o 
  -7   1   2    10027.88     9239.48    147.99 o 
  -6   1   2      389.70      381.87     59.22 o 
  -4   1   2     3970.67     3574.83     95.46 o 
  -3   1   2    38062.21    36619.56    286.98 o 
   2   1   2     4187.04     3116.45    234.94 o 
   3   1   2    28791.22    29408.79    245.42 o 
   4   1   2     3003.00     2930.67    207.62 o 
   5   1   2    67844.94    70533.13    473.33 o 
   6   1   2      835.82      627.54     51.66 o 
   7   1   2    71849.16    74658.27    296.91 o 
   8   1   2     1797.13     1653.62     82.99 o 
   9   1   2    31705.08    31837.77    202.79 o 
  10   1   2       95.62       51.37     40.19 o 
  11   1   2    35136.36    36628.09    250.34 o 
  12   1   2      319.57      235.83     42.25 o 
  13   1   2    22118.94    23140.29    192.08 o 
  14   1   2      489.56      379.94     48.93 o 
  15   1   2      133.65      154.73     26.45 o 
  16   1   2      308.64      210.07     33.64 o 
  17   1   2    15422.96    14981.61    252.31 o 
  18   1   2     1071.68     1003.77     81.82 o 
  19   1   2     6959.86     7214.86    260.31 o 
  20   1   2     1201.01     1155.47    107.72 o 
  21   1   2     2482.85     2343.25    275.71 o 
  22   1   2      345.55      287.70     72.70 o 
  23   1   2      690.31      579.84    104.06 o 
  24   1   2      625.95      520.40    194.10 o 
  25   1   2     2554.33     2827.10    359.46 o 
  26   1   2      496.30      530.51    115.97 o 
  27   1   2      807.43      680.96    196.27 o 
 -28   2   2      781.01      722.20     94.75 o 
 -27   2   2      341.88      262.44     57.56 o 
 -26   2   2      919.37     1008.83    170.44 o 
 -25   2   2      309.23      304.10     66.51 o 
 -24   2   2      846.52      924.60    136.31 o 
 -23   2   2     3924.56     3521.29    325.58 o 
 -22   2   2     4257.75     4419.74    360.79 o 
 -21   2   2      960.19      945.24     79.82 o 
 -20   2   2     2978.90     2818.64    206.97 o 
 -19   2   2      263.44      274.11     39.51 o 
 -18   2   2     2021.35     1980.77    132.83 o 
 -17   2   2     5434.75     5083.91    190.52 o 
 -16   2   2     3143.52     2909.22    129.00 o 
 -15   2   2      252.64      206.74     30.50 o 
 -14   2   2      103.73      108.20     27.56 o 
 -13   2   2      674.74      753.49     51.89 o 
 -12   2   2     2309.55     2482.51    130.50 o 
 -11   2   2      344.78      355.18     37.41 o 
 -10   2   2      139.76       54.05     17.35 o 
  -9   2   2     2530.04     2838.25    110.20 o 
  -8   2   2    27406.25    27567.07    254.31 o 
  -7   2   2     1667.80     1890.00    116.39 o 
  -6   2   2     4093.38     3437.94    116.81 o 
  -5   2   2      981.22     1248.20     65.96 o 
  -4   2   2     8213.72     7944.09    178.16 o 
  -3   2   2     4185.64     4165.50    120.08 o 
  -2   2   2     4326.40     3757.48    120.66 o 
  -1   2   2      807.79      838.99     53.08 o 
   0   2   2    89075.96    85696.95    739.55 o 
   1   2   2     5494.15     4884.17    161.14 o 
   2   2   2    14491.26    13354.48    157.55 o 
   3   2   2     2653.74     2434.51    117.42 o 
   4   2   2    46757.92    45792.55    238.23 o 
   5   2   2     1898.58     1824.42    113.69 o 
   6   2   2    36123.57    35512.38    184.53 o 
   7   2   2      253.22      187.09     24.15 o 
   8   2   2    57371.00    60908.41    928.57 o 
   9   2   2      102.08       87.46     17.97 o 
  10   2   2     3731.54     3587.18    135.06 o 
  11   2   2      896.52      922.70     72.03 o 
  12   2   2    33103.13    34605.96    271.22 o 
  13   2   2     2527.22     3037.73    162.16 o 
  14   2   2     5539.15     6372.78    163.51 o 
  15   2   2      836.91      619.05     79.77 o 
  16   2   2     7476.81     7681.08    192.27 o 
  17   2   2     1269.82     1192.43     86.07 o 
  18   2   2     7527.25     7397.69    298.90 o 
  19   2   2     1097.15     1043.65     82.59 o 
  20   2   2     1261.86     1355.51    120.86 o 
  21   2   2       27.67      103.27     29.26 o 
  22   2   2      469.03      444.76     83.13 o 
  23   2   2       99.69      211.51     80.25 o 
  24   2   2     1262.06     1026.35    189.54 o 
  25   2   2     1286.05     1376.36    222.42 o 
  26   2   2      549.48      628.44    119.52 o 
  27   2   2       61.47      144.09     54.09 o 
 -28   3   2       33.03       69.19     32.20 o 
 -27   3   2       28.30       79.97     34.86 o 
 -26   3   2      334.23      318.73     66.98 o 
 -25   3   2       86.05      191.85     69.27 o 
 -24   3   2       53.10      120.02     30.28 o 
 -23   3   2      535.94      339.74     59.18 o 
 -22   3   2      511.73      442.32     62.26 o 
 -21   3   2     2164.94     1896.30    150.14 o 
 -20   3   2     1516.11     1348.11     91.53 o 
 -19   3   2      225.02      226.37     31.68 o 
 -18   3   2       82.50       73.50     31.76 o 
 -17   3   2      440.15      469.26     51.91 o 
 -16   3   2       58.58       73.96     23.77 o 
 -15   3   2     3746.73     3659.09    166.25 o 
 -14   3   2     3671.97     3918.32    158.79 o 
 -13   3   2     1026.52     1059.63     61.47 o 
 -12   3   2     1756.63     1700.68     93.52 o 
 -11   3   2    22145.26    24017.12    258.93 o 
 -10   3   2     1173.28     1360.78     83.16 o 
  -9   3   2    11343.94    11141.65    175.64 o 
  -8   3   2    17777.68    17474.39    183.71 o 
  -7   3   2    57119.38    58926.78    648.27 o 
  -6   3   2     4766.18     4549.14    183.44 o 
  -5   3   2     5883.99     5228.18    144.36 o 
  -4   3   2     2049.33     2069.98    125.87 o 
  -3   3   2     3530.11     3743.89    253.04 o 
  -2   3   2     1378.86     1495.91     90.36 o 
   0   3   2     1645.85     1849.56    159.59 o 
   1   3   2       41.64      174.17     38.07 o 
   2   3   2    14517.72    13838.82    411.65 o 
   3   3   2       11.46       46.19     22.34 o 
   4   3   2      787.55      924.06     65.97 o 
   5   3   2    22137.55    21707.37    230.92 o 
   6   3   2      138.03      196.18     37.65 o 
   7   3   2     7444.26     7712.64    158.22 o 
   8   3   2       41.04        0.00     38.34 o 
   9   3   2       43.21      122.39     30.08 o 
  10   3   2      317.52      277.31     38.34 o 
  11   3   2      690.84      852.91     57.09 o 
  12   3   2        0.18       52.08     27.24 o 
  13   3   2       53.53       35.14     25.05 o 
  14   3   2        0.68       69.80     20.37 o 
  15   3   2     5348.78     5509.35    151.04 o 
  16   3   2     1379.86     1387.99     81.69 o 
  17   3   2     2971.56     3123.57    189.21 o 
  18   3   2       10.16       57.59     42.40 o 
  19   3   2      559.16      654.19     68.53 o 
  20   3   2       72.83       59.58     21.87 o 
  21   3   2      395.00      348.00     55.93 o 
  22   3   2      187.92      151.81     38.10 o 
  23   3   2      751.43      746.00    130.10 o 
  24   3   2       78.03       87.31     43.79 o 
  25   3   2        8.82      223.66     71.59 o 
  26   3   2       23.81      168.61     62.94 o 
  27   3   2        8.12       59.17     57.60 o 
 -28   4   2       77.09       91.72     35.10 o 
 -27   4   2       35.07      149.88     52.20 o 
 -26   4   2      306.41      248.60     93.21 o 
 -25   4   2       13.64       53.15     28.57 o 
 -24   4   2      266.96      375.94     85.32 o 
 -23   4   2       77.85       92.64     27.76 o 
 -22   4   2       41.08       78.44     35.09 o 
 -21   4   2       17.10       19.11     34.69 o 
 -20   4   2      131.12       95.06     30.21 o 
 -19   4   2        5.26       70.25     28.15 o 
 -18   4   2      180.72      192.16     30.43 o 
 -17   4   2       58.53       66.79     43.21 o 
 -16   4   2      218.33      169.33     31.93 o 
 -15   4   2      443.71      423.68     54.88 o 
 -14   4   2     1869.18     2070.74    130.74 o 
 -13   4   2     4005.04     3794.84    146.13 o 
 -12   4   2      513.93      567.43     55.43 o 
 -11   4   2        0.90       27.19     30.82 o 
 -10   4   2     4648.79     4875.12    160.22 o 
  -9   4   2        1.74       61.74     23.62 o 
  -8   4   2     3176.45     2984.04    147.53 o 
  -7   4   2      182.68      100.23     34.11 o 
  -6   4   2     5605.74     5015.66    238.97 o 
  -5   4   2     1591.74     1618.15     83.24 o 
  -4   4   2     1412.49     1396.21     76.79 o 
  -3   4   2     6438.96     5763.26    253.95 o 
  -2   4   2     9702.88     8734.00    184.60 o 
  -1   4   2     1638.23     1347.51     80.22 o 
   0   4   2     9541.42     8791.37    202.73 o 
   1   4   2      781.38      919.55     78.12 o 
   2   4   2     5214.84     4882.87    175.43 o 
   3   4   2       54.88       35.78     72.94 o 
   4   4   2    14638.96    13298.88    151.53 o 
   5   4   2      129.06      163.43     31.10 o 
   6   4   2     3106.20     3150.74    133.31 o 
   7   4   2     1919.79     1938.70    134.34 o 
   8   4   2     2831.49     3400.62    174.58 o 
   9   4   2     3144.95     2657.76    268.61 o 
  10   4   2     4860.26     4893.69    116.75 o 
  11   4   2     1389.03     1321.52     91.02 o 
  12   4   2     5478.91     5026.52    231.28 o 
  13   4   2      275.71      230.86     52.86 o 
  14   4   2      122.41      136.97     29.81 o 
  15   4   2      121.04       99.72     26.16 o 
  16   4   2      159.12      129.28     49.76 o 
  17   4   2     1324.79     1085.87     85.43 o 
  18   4   2     2204.31     2023.37    137.33 o 
  19   4   2      126.41      142.41     29.69 o 
  20   4   2      221.35      174.48     31.35 o 
  21   4   2       30.90       24.18     28.13 o 
  22   4   2      208.76      194.51     54.28 o 
  23   4   2        2.76       91.21     50.97 o 
  24   4   2        7.80       89.36     44.23 o 
  25   4   2       69.99       62.30     52.17 o 
  26   4   2      193.89       95.22     37.91 o 
 -27   5   2      713.36      687.87     94.00 o 
 -26   5   2     1416.83     1630.88    150.67 o 
 -25   5   2     1315.03     1350.22    179.52 o 
 -24   5   2      599.85      727.40    109.37 o 
 -23   5   2     1697.56     1397.79    171.70 o 
 -22   5   2      572.84      431.69     65.85 o 
 -21   5   2     1687.49     1568.27    134.07 o 
 -20   5   2     1475.46     1103.46    136.35 o 
 -19   5   2     2532.95     2242.23    178.95 o 
 -18   5   2       51.63       69.99     29.98 o 
 -17   5   2       12.74       82.28     30.92 o 
 -16   5   2       15.76       40.87     22.68 o 
 -15   5   2      109.57      164.49     44.83 o 
 -14   5   2     2469.57     2459.62    165.59 o 
 -13   5   2     1835.15     1808.71    108.39 o 
 -12   5   2      182.13      126.68     37.96 o 
 -11   5   2      355.92      277.54     42.39 o 
 -10   5   2       64.96       78.24     25.73 o 
  -9   5   2      333.63      313.87     42.19 o 
  -8   5   2     5166.85     4700.53    539.65 o 
  -7   5   2     4678.91     4315.42    188.31 o 
  -6   5   2      339.82      424.56     50.34 o 
  -5   5   2      129.64       54.33     20.33 o 
  -4   5   2      482.25      593.38     76.41 o 
  -3   5   2     6674.08     5272.40    182.70 o 
  -2   5   2      579.98      622.46     63.64 o 
  -1   5   2    64187.60    63877.07    327.56 o 
   0   5   2      976.33     1096.79     78.77 o 
   1   5   2     9884.30    10061.69    231.82 o 
   2   5   2      242.82      210.58     33.71 o 
   3   5   2    21531.43    19757.65    217.39 o 
   4   5   2     1080.96     1251.94    110.33 o 
   5   5   2    15780.77    14478.69    290.77 o 
   6   5   2        0.21       90.97     24.68 o 
   7   5   2    12338.86    13247.59    241.42 o 
   8   5   2     1974.29     1793.38    116.27 o 
   9   5   2    23282.41    24216.38    278.37 o 
  10   5   2     3982.83     3881.41    126.53 o 
  11   5   2    19633.23    19577.00    299.75 o 
  12   5   2       23.81       43.18     42.14 o 
  13   5   2      808.50      740.74     54.86 o 
  14   5   2       14.06       42.31     31.96 o 
  15   5   2     2313.50     2386.47    154.71 o 
  16   5   2     2299.98     2237.17    150.60 o 
  17   5   2     4045.85     4203.47    269.97 o 
  18   5   2      285.28      277.83     45.31 o 
  19   5   2      604.26      601.63     62.68 o 
  20   5   2      114.85      135.78     46.59 o 
  21   5   2      153.92      250.65     57.24 o 
  22   5   2      271.59      234.63     71.79 o 
  23   5   2      156.17      193.35     48.63 o 
  24   5   2       93.48      166.09     45.10 o 
  25   5   2      153.56      173.91     65.23 o 
  26   5   2        1.64       57.03     34.67 o 
 -26   6   2     1077.86      876.08     93.57 o 
 -25   6   2     1444.33     1486.31    138.40 o 
 -24   6   2     1762.18     1688.14    272.21 o 
 -23   6   2     4121.48     4147.09    365.23 o 
 -22   6   2     5983.48     6444.24    363.79 o 
 -21   6   2     2392.66     2382.31    245.87 o 
 -20   6   2     4518.29     4057.48    343.21 o 
 -19   6   2      412.90      427.51     56.49 o 
 -18   6   2     4097.47     4542.39    324.35 o 
 -17   6   2     2329.76     2131.49    145.26 o 
 -16   6   2     2401.00     2505.65    162.61 o 
 -15   6   2      391.96      370.37     53.29 o 
 -14   6   2     3142.40     3313.94    158.73 o 
 -13   6   2      348.88      438.74     64.14 o 
 -12   6   2     2754.58     2929.44    200.24 o 
 -11   6   2     5944.66     5753.80    328.92 o 
 -10   6   2     4216.01     4524.59    205.31 o 
  -9   6   2     2328.19     2031.47    284.70 o 
  -8   6   2     1858.17     1767.26    125.49 o 
  -7   6   2      397.20      461.13     58.04 o 
  -6   6   2     7044.46     5940.28    177.35 o 
  -5   6   2     1559.92     1699.83     96.68 o 
  -4   6   2     3625.98     3057.89    149.53 o 
  -3   6   2      400.82      287.20    100.87 o 
  -2   6   2     8709.41     8764.86    162.67 o 
  -1   6   2     1139.67     1052.22     77.90 o 
   0   6   2    27264.65    24197.38    268.59 o 
   1   6   2      654.89      707.51     80.36 o 
   2   6   2    48720.80    46368.40    502.01 o 
   3   6   2       68.13       97.45     22.94 o 
   4   6   2    18019.46    17402.68    206.84 o 
   5   6   2      286.15      294.11     49.84 o 
   6   6   2    30192.11    30098.35    377.00 o 
   7   6   2      388.11      312.34     55.89 o 
   8   6   2    38976.86    39937.78    424.55 o 
   9   6   2      806.28      880.68     70.40 o 
  10   6   2    18680.62    18876.72    252.28 o 
  11   6   2     1366.01     1481.49    120.06 o 
  12   6   2    13427.30    13479.14    236.83 o 
  13   6   2      251.86      228.46     40.61 o 
  14   6   2     9151.99     9330.97    417.88 o 
  15   6   2       52.12      106.40     33.18 o 
  16   6   2     4316.54     4214.92    264.48 o 
  17   6   2      475.86      376.80     57.11 o 
  18   6   2     3315.29     2938.74    227.74 o 
  19   6   2      359.83      391.01     49.28 o 
  20   6   2      555.00      660.11    116.54 o 
  21   6   2      112.99      109.52     39.38 o 
  22   6   2      383.69      426.34     95.92 o 
  23   6   2      355.42      338.21     62.38 o 
  24   6   2      316.66      370.49     79.01 o 
  25   6   2      581.81      584.98     81.16 o 
 -26   7   2      423.91      258.23     78.26 o 
 -25   7   2      726.79      785.68     83.97 o 
 -24   7   2     1289.17     1537.21    155.18 o 
 -23   7   2     2869.61     3058.55    313.27 o 
 -22   7   2     1944.23     1709.42    205.44 o 
 -21   7   2     3937.33     4299.81    321.35 o 
 -20   7   2     1476.24     1533.35    155.59 o 
 -19   7   2     2063.55     1991.84    188.94 o 
 -18   7   2     1308.53     1496.31    133.72 o 
 -17   7   2     3730.93     3840.69    278.24 o 
 -16   7   2     2624.09     2574.72    191.15 o 
 -15   7   2     5733.95     5737.85    277.67 o 
 -14   7   2       18.94      159.15     35.21 o 
 -13   7   2     2811.87     3143.46    255.38 o 
 -12   7   2     3037.14     3211.52    167.65 o 
 -11   7   2     4596.22     4572.75    259.78 o 
 -10   7   2     2441.84     2648.23    172.76 o 
  -9   7   2     9913.26     9761.53    170.95 o 
  -8   7   2     3287.73     3065.09    175.12 o 
  -7   7   2    19040.57    19545.11    256.55 o 
  -6   7   2      279.84      292.25     43.50 o 
  -5   7   2    12609.93    12652.37    192.02 o 
  -4   7   2      491.44      739.22     70.78 o 
  -3   7   2    12022.65    11441.82    206.05 o 
  -2   7   2       15.50      112.43     42.74 o 
  -1   7   2    31259.90    29690.18    303.20 o 
   0   7   2      975.22     1167.39     84.71 o 
   1   7   2    52482.64    51084.43    582.09 o 
   2   7   2       57.11       16.64     27.81 o 
   3   7   2    14892.39    14003.45    191.63 o 
   4   7   2      152.92      250.22     41.98 o 
   5   7   2    39931.00    41202.57    596.10 o 
   6   7   2       40.10       62.00     40.67 o 
   7   7   2    64056.25    65571.43    721.94 o 
   8   7   2     1932.89     2092.22    171.69 o 
   9   7   2     9382.69     8908.76    246.72 o 
  10   7   2       18.28       34.19     40.50 o 
  11   7   2     6454.52     6659.19    241.79 o 
  12   7   2      610.56      601.98     61.43 o 
  13   7   2    24312.98    26335.06    442.86 o 
  14   7   2       20.72       96.73     31.32 o 
  15   7   2     6261.51     7062.90    360.91 o 
  16   7   2      163.90      109.91     28.92 o 
  17   7   2     3881.38     3752.04    306.33 o 
  18   7   2      273.14      272.32     46.96 o 
  19   7   2     2995.71     2928.00    345.05 o 
  20   7   2     1088.81     1087.55    150.64 o 
  21   7   2     2376.05     2579.61    364.74 o 
  22   7   2      205.27      146.47     38.71 o 
  23   7   2     1926.36     1864.88    185.39 o 
  24   7   2      951.25      982.56    163.03 o 
  25   7   2     1565.89     1323.60    150.87 o 
 -25   8   2     1009.64     1034.40    109.89 o 
 -24   8   2      959.07     1020.84    106.90 o 
 -23   8   2      102.82      216.54     48.65 o 
 -22   8   2     1372.41     1294.41    153.28 o 
 -21   8   2     1742.15     1651.89    199.00 o 
 -20   8   2     1873.39     1801.68    213.38 o 
 -19   8   2     1956.47     2030.40    200.85 o 
 -18   8   2     1060.51     1075.24    110.34 o 
 -17   8   2      531.39      501.35     77.34 o 
 -16   8   2     1571.75     1589.62    272.70 o 
 -15   8   2     2612.31     2596.20    337.05 o 
 -14   8   2     8601.42     8957.95    359.33 o 
 -13   8   2     2335.91     2593.46    228.03 o 
 -12   8   2     2854.79     2913.51    255.44 o 
 -11   8   2       41.41      105.69     29.90 o 
 -10   8   2     4426.36     4122.78    198.41 o 
  -9   8   2      717.09      672.44     61.62 o 
  -8   8   2    30952.08    31117.15    600.52 o 
  -7   8   2     1541.85     1781.41    137.64 o 
  -6   8   2    12799.52    12882.68    225.97 o 
  -5   8   2      179.40      209.75     39.34 o 
  -4   8   2     4153.93     3963.27    230.96 o 
  -3   8   2     2094.28     1984.17    180.33 o 
  -2   8   2    43790.05    44934.83    447.23 o 
  -1   8   2     1312.23     1574.39    112.81 o 
   0   8   2    21628.01    21112.27    288.26 o 
   1   8   2     1351.57     1479.09    137.58 o 
   2   8   2     9738.01     9835.99    196.02 o 
   3   8   2      184.17      111.79     31.83 o 
   4   8   2    26687.41    25846.59    309.58 o 
   5   8   2      275.96      273.98     45.98 o 
   6   8   2    24496.80    24901.90    352.35 o 
   7   8   2      638.23      776.31     73.97 o 
   8   8   2     7579.66     7239.81    190.75 o 
   9   8   2      875.64      896.93    184.21 o 
  10   8   2    12493.15    12688.93    255.27 o 
  11   8   2      535.10      577.59     74.56 o 
  12   8   2     8083.12     8181.77    377.84 o 
  13   8   2      666.39      584.98     88.47 o 
  14   8   2     4420.62     4861.60    444.23 o 
  15   8   2      257.12      211.12     51.29 o 
  16   8   2     8564.16     9485.80    377.51 o 
  17   8   2       12.35      119.26     50.32 o 
  18   8   2     2625.23     2484.90    324.97 o 
  19   8   2       35.92       93.79     84.98 o 
  20   8   2     2406.55     2516.17    355.23 o 
  21   8   2     1023.62     1057.91    168.99 o 
  22   8   2     4333.90     4163.03    330.32 o 
  23   8   2      461.36      435.60     84.25 o 
  24   8   2     1814.70     1431.46    157.76 o 
 -24   9   2      544.40      435.29     68.34 o 
 -23   9   2      797.48      802.81    110.20 o 
 -22   9   2      682.57      748.29     97.15 o 
 -21   9   2      779.37      674.87    106.23 o 
 -20   9   2      912.77      881.66    165.21 o 
 -19   9   2     2086.18     1844.77    246.71 o 
 -18   9   2      372.50      233.36     73.47 o 
 -17   9   2     3418.49     3543.29    536.76 o 
 -16   9   2      532.36      683.58    200.28 o 
 -15   9   2     5532.92     6357.96    621.83 o 
 -14   9   2     2179.75     2520.77    302.93 o 
 -13   9   2     7034.60     7344.32    243.45 o 
 -12   9   2      846.01      867.31    126.58 o 
 -11   9   2     3352.61     3793.79    296.85 o 
 -10   9   2      595.78      580.47     70.89 o 
  -9   9   2     5561.12     5619.11    329.18 o 
  -8   9   2        2.95       80.08     28.86 o 
  -7   9   2    13236.77    12834.79    213.42 o 
  -6   9   2       14.37      134.98     37.85 o 
  -5   9   2    10186.06     9832.49    205.24 o 
  -4   9   2        0.76       97.95     54.62 o 
  -3   9   2     9130.98     9004.14    244.56 o 
  -2   9   2      833.73      833.79     79.27 o 
  -1   9   2     7878.80     7642.67    198.84 o 
   0   9   2       84.68      105.80     34.05 o 
   1   9   2     4663.07     4160.57    208.40 o 
   2   9   2      375.18      274.53     52.97 o 
   3   9   2     5608.83     5674.36    189.54 o 
   4   9   2       86.83      178.58     41.95 o 
   5   9   2     3327.28     3404.57    214.60 o 
   6   9   2     1855.57     1759.38    112.74 o 
   7   9   2     4311.92     4186.80    247.00 o 
   8   9   2       43.71       86.51     33.47 o 
   9   9   2     2870.02     3268.48    222.18 o 
  10   9   2      396.47      432.13     81.85 o 
  11   9   2     4704.84     5078.08    490.06 o 
  12   9   2     2293.17     2142.95    302.16 o 
  13   9   2     1493.48     1351.24    189.30 o 
  14   9   2      173.25      282.43    130.45 o 
  15   9   2     3389.22     3292.75    865.05 o 
  16   9   2       18.47      146.80    106.36 o 
  17   9   2     1336.76     1314.44    205.95 o 
  18   9   2        2.54      117.79     35.14 o 
  19   9   2     1298.55     1301.27    188.99 o 
  20   9   2     1866.21     1879.41    241.37 o 
  21   9   2     1264.91     1308.63    118.62 o 
  22   9   2      309.38      337.70    107.81 o 
  23   9   2     1243.81     1208.11    143.18 o 
 -23  10   2      651.64      625.65    120.93 o 
 -22  10   2      248.64      391.72     96.79 o 
 -21  10   2      698.36      726.83    107.26 o 
 -20  10   2       61.81      184.00     56.80 o 
 -19  10   2       72.63      102.29     73.44 o 
 -18  10   2      535.21      331.04     97.87 o 
 -17  10   2      614.06      673.62    122.97 o 
 -16  10   2     2409.87     2361.77    274.77 o 
 -15  10   2      160.56       99.93     46.36 o 
 -14  10   2     1381.57     1676.34    178.34 o 
 -13  10   2      877.82      782.16    104.24 o 
 -12  10   2     1241.74     1412.01    143.78 o 
 -11  10   2     1134.78     1370.23    142.11 o 
 -10  10   2      991.19     1128.76     95.10 o 
  -9  10   2       58.82       97.20     66.95 o 
  -8  10   2      177.72      202.40     60.60 o 
  -7  10   2      228.58      198.87     44.40 o 
  -6  10   2     3304.50     3596.61    256.31 o 
  -5  10   2       16.56       87.03     30.64 o 
  -4  10   2     2934.06     2956.61    275.56 o 
  -3  10   2     2053.26     2052.08    195.00 o 
  -2  10   2      105.30      134.19     55.82 o 
  -1  10   2      823.33      831.25     86.31 o 
   0  10   2      416.12      336.37     67.73 o 
   1  10   2     1076.28      983.10    174.13 o 
   2  10   2      887.31      991.90    168.20 o 
   3  10   2       51.42      118.42     38.28 o 
   4  10   2      127.24      176.90     45.75 o 
   5  10   2       35.49      140.01     34.68 o 
   6  10   2     2443.97     2591.66    217.79 o 
   7  10   2     1076.66     1100.75    115.51 o 
   8  10   2      441.79      475.08     65.03 o 
   9  10   2     1345.67     1219.80    107.66 o 
  10  10   2       74.02      144.98     51.81 o 
  11  10   2       71.63      129.41     39.20 o 
  12  10   2     2751.64     2857.16    296.34 o 
  13  10   2      149.42      140.77     84.44 o 
  14  10   2      921.17     1024.21    200.80 o 
  15  10   2      242.07        0.00     78.56 o 
  16  10   2       39.23       49.38     76.74 o 
  17  10   2      121.29      150.49     88.94 o 
  18  10   2     1669.10     1842.79    288.65 o 
  19  10   2     1112.23     1221.44    165.00 o 
  20  10   2      466.53      484.25    109.36 o 
  21  10   2      145.21      159.90     54.21 o 
 -21  11   2        2.15       61.08     30.16 o 
 -20  11   2      386.21      416.18    108.12 o 
 -19  11   2       98.75      161.09    115.07 o 
 -18  11   2        0.47       64.11     32.50 o 
 -17  11   2       29.42       81.45     29.79 o 
 -16  11   2      170.26      224.16     60.40 o 
 -15  11   2       42.93       71.27     34.25 o 
 -14  11   2       64.81      111.31     34.23 o 
 -13  11   2      101.52      200.02     56.65 o 
 -12  11   2        0.02       71.24     29.99 o 
 -11  11   2       72.21       52.34     29.27 o 
 -10  11   2       71.95       92.86     30.92 o 
  -9  11   2      105.54       97.99     30.28 o 
  -8  11   2     1371.98     1324.55    145.85 o 
  -7  11   2       73.16      156.15     37.28 o 
  -6  11   2        5.59       73.03     32.74 o 
  -5  11   2      411.37      339.54     64.28 o 
  -4  11   2        9.99       67.03     40.84 o 
  -3  11   2       34.34      148.45     44.88 o 
  -2  11   2      219.49      355.09     71.13 o 
  -1  11   2      608.36      613.15     70.64 o 
   0  11   2      159.29      152.61     62.21 o 
   1  11   2     2949.83     2339.20    449.47 o 
   2  11   2      229.57      184.38     63.73 o 
   3  11   2      111.70       98.74     55.63 o 
   4  11   2      751.43      829.47     79.10 o 
   5  11   2        1.07       71.67     37.39 o 
   6  11   2       25.45       46.54     27.03 o 
   7  11   2     3953.58     3689.92    271.36 o 
   8  11   2       91.25      132.72     33.58 o 
   9  11   2      513.38      494.43    111.17 o 
  10  11   2      624.99      673.29     91.03 o 
  11  11   2      450.84      395.12     66.14 o 
  12  11   2       71.75       78.86     55.06 o 
  13  11   2      371.08      375.21     95.82 o 
  14  11   2       46.19      117.04     58.12 o 
  15  11   2      190.03      210.84     70.30 o 
  16  11   2       12.98      134.60     74.53 o 
  17  11   2      495.73      571.32    176.15 o 
  18  11   2        3.65      159.23     83.41 o 
  19  11   2        0.51       90.43     56.52 o 
  20  11   2        0.73       57.56     47.96 o 
 -19  12   2        2.13      126.04     45.27 o 
 -18  12   2        3.61       93.06     41.23 o 
 -17  12   2       29.61      104.61     46.39 o 
 -16  12   2      667.51      482.54     94.28 o 
 -15  12   2      167.67       89.14     52.92 o 
 -14  12   2      143.03      128.25     39.83 o 
 -13  12   2      407.44      409.86    132.71 o 
 -12  12   2       56.29      106.49     35.52 o 
 -11  12   2      211.09      214.01     39.39 o 
 -10  12   2      113.09      155.50     41.48 o 
  -9  12   2       69.94      110.85     40.06 o 
  -8  12   2      110.94      130.66     61.01 o 
  -7  12   2       35.81        8.85     25.46 o 
  -6  12   2       74.01      132.03     28.08 o 
  -5  12   2     1214.41     1204.17    132.86 o 
  -4  12   2     1245.63     1358.07    178.07 o 
  -3  12   2       61.33      118.51     96.02 o 
  -2  12   2      565.58      719.54    104.84 o 
  -1  12   2        1.84      111.67     41.10 o 
   0  12   2     2921.55     3070.54    482.11 o 
   1  12   2     1248.47      950.45    126.11 o 
   2  12   2     3358.99     3238.72    354.75 o 
   3  12   2       12.08       74.79     29.53 o 
   4  12   2      538.39      537.69     70.23 o 
   5  12   2        5.24      100.40     31.58 o 
   6  12   2     3272.62     3399.03    402.14 o 
   7  12   2      386.73      417.74    151.83 o 
   8  12   2     5107.47     5253.52    474.92 o 
   9  12   2       52.74       94.78     44.85 o 
  10  12   2     1664.35     1784.29    271.36 o 
  11  12   2       87.51      146.27     67.07 o 
  12  12   2     1426.00     1547.96    249.62 o 
  13  12   2      206.46      234.70     89.01 o 
  14  12   2      573.96      510.82    116.72 o 
  15  12   2       39.29       67.04     45.52 o 
  16  12   2       92.94      262.34     83.83 o 
  17  12   2        0.92      113.56     54.18 o 
  18  12   2      368.04      298.48     90.57 o 
 -17  13   2      391.61      584.85    157.56 o 
 -16  13   2       13.29      120.44     55.65 o 
 -15  13   2      950.29     1090.02    139.56 o 
 -14  13   2     2075.87     2203.94    213.48 o 
 -13  13   2      982.87      982.27    187.48 o 
 -12  13   2      326.63      248.48     52.42 o 
 -11  13   2      109.60      201.41     45.63 o 
 -10  13   2      126.69      137.78     40.90 o 
  -9  13   2      620.72      617.86     94.44 o 
  -8  13   2      236.68      171.96    102.46 o 
  -7  13   2     2089.24     2173.28    276.33 o 
  -6  13   2      562.42      463.21     72.11 o 
  -5  13   2      719.82      722.79    110.73 o 
  -4  13   2      102.60      108.77     41.56 o 
  -3  13   2     4413.20     4478.88    404.47 o 
  -2  13   2      408.65      519.97     88.45 o 
  -1  13   2     3774.90     4382.81    540.94 o 
   0  13   2       15.64      112.87     39.27 o 
   1  13   2     2909.55     3124.02    388.81 o 
   2  13   2       46.15      193.33     79.66 o 
   3  13   2     5299.76     5561.78    545.17 o 
   4  13   2      112.26      143.63     81.76 o 
   5  13   2     4747.17     4850.72    475.60 o 
   6  13   2      276.93      426.32     92.41 o 
   7  13   2     2699.57     2964.32    408.86 o 
   8  13   2        9.44      154.76     78.56 o 
   9  13   2     5669.43     5672.16    666.61 o 
  10  13   2       11.88      148.76     57.03 o 
  11  13   2     3316.05     3370.37    433.70 o 
  12  13   2      193.62      181.52     66.31 o 
  13  13   2      675.95      697.16    101.01 o 
  14  13   2       21.37       35.50     37.53 o 
  15  13   2     1728.62     1590.14    184.66 o 
  16  13   2       44.86      122.26     90.30 o 
 -15  14   2      117.99      223.16     56.08 o 
 -14  14   2     1134.77     1305.33    155.35 o 
 -13  14   2      686.82      685.48    111.21 o 
 -12  14   2     1224.50      986.33    160.56 o 
 -11  14   2      450.91      476.15     77.76 o 
 -10  14   2     1883.33     2088.72    359.81 o 
  -9  14   2       11.54      156.39     47.73 o 
  -8  14   2     2961.20     3463.63    446.66 o 
  -7  14   2       10.29      151.40     59.07 o 
  -6  14   2     2467.30     2781.69    490.34 o 
  -5  14   2      192.10      362.80     90.76 o 
  -4  14   2     2855.10     2769.83    487.55 o 
  -3  14   2      114.97      121.70     60.51 o 
  -2  14   2     3287.07     3547.55    409.07 o 
  -1  14   2      568.48      590.20    126.55 o 
   0  14   2     2220.33     2292.65    374.74 o 
   1  14   2       15.00      143.72     68.52 o 
   2  14   2     4651.64     4884.03    621.22 o 
   3  14   2        0.07      102.07     47.49 o 
   4  14   2     4699.79     4586.35    601.29 o 
   5  14   2      266.68      213.12     72.33 o 
   6  14   2     3790.25     4023.50    493.17 o 
   7  14   2       13.60       52.39     83.29 o 
   8  14   2     2697.28     2701.88    391.62 o 
   9  14   2      109.44      116.14     47.67 o 
  10  14   2     2275.71     2300.97    228.66 o 
  11  14   2       66.55      154.88     67.69 o 
  12  14   2     2139.49     2190.28    254.37 o 
  13  14   2       50.37      146.90    118.58 o 
  14  14   2     3328.69     3138.67    331.10 o 
 -11  15   2     2558.67     2247.17    275.51 o 
 -10  15   2      588.57      539.33    103.46 o 
  -9  15   2     2705.67     2235.67    275.24 o 
  -8  15   2        1.26       46.71     73.46 o 
  -7  15   2     1876.87     2038.50    245.54 o 
  -6  15   2       54.81      163.36     47.88 o 
  -5  15   2     4077.28     4166.68    383.51 o 
  -4  15   2       46.67      150.65     66.22 o 
  -3  15   2     2300.92     1935.44    339.69 o 
  -2  15   2       41.59       64.06     42.02 o 
  -1  15   2      909.35     1026.82    265.06 o 
   0  15   2        7.44      133.67     45.89 o 
   1  15   2     2965.14     3081.57    345.18 o 
   2  15   2       97.11      123.71     46.98 o 
   3  15   2     2501.13     2642.20    295.19 o 
   4  15   2        3.95       65.64     37.48 o 
   5  15   2     2087.02     2128.48    248.49 o 
   6  15   2       18.61       29.16     34.27 o 
   7  15   2     2275.18     2272.46    248.45 o 
   8  15   2       52.56       66.74     42.13 o 
   9  15   2      636.26      671.88     96.47 o 
  10  15   2        1.66      149.48     54.20 o 
  -6  16   2     1579.73     1500.56    188.04 o 
  -5  16   2      179.66      217.57     79.71 o 
  -4  16   2     1537.71     1294.27    193.13 o 
  -3  16   2        1.76      100.46    128.74 o 
  -2  16   2     1649.24     1517.34    211.14 o 
  -1  16   2       22.98      121.97     73.28 o 
   0  16   2     1110.56     1273.48    155.62 o 
   1  16   2      217.76      234.10     83.03 o 
   2  16   2      802.85      798.12    107.04 o 
   3  16   2        9.58       77.14     40.45 o 
   4  16   2     1637.63     1511.66    179.89 o 
   5  16   2        1.29       97.55     37.92 o 
 -29   1   3       61.33       47.17     70.81 o 
 -28   1   3      244.10      228.60     69.79 o 
 -27   1   3      862.42      971.08    147.57 o 
 -26   1   3       20.24       64.55     52.07 o 
 -25   1   3      109.72      163.95     49.58 o 
 -24   1   3       52.13      111.86     52.69 o 
 -23   1   3      285.82      172.81     27.46 o 
 -22   1   3      483.46      547.15     64.74 o 
 -21   1   3     2091.13     2182.68    189.21 o 
 -20   1   3     2057.27     2089.03    129.27 o 
 -19   1   3      878.34      954.61     71.98 o 
 -18   1   3      116.77       84.41     28.56 o 
 -17   1   3       44.67       94.89     24.69 o 
 -16   1   3       54.13       55.66     21.22 o 
 -15   1   3     6257.38     5929.12    136.12 o 
 -14   1   3    17525.54    19544.87    181.40 o 
 -13   1   3      490.06      387.99     39.76 o 
 -12   1   3    19290.72    20978.07    199.09 o 
 -11   1   3        5.13       44.03     16.19 o 
 -10   1   3    10515.46     9478.22    135.91 o 
  -9   1   3      750.18      758.36     49.28 o 
  -8   1   3    17832.81    16898.54    142.47 o 
  -7   1   3     1558.41     1569.26     81.17 o 
  -6   1   3    34305.82    35303.42    279.35 o 
  -5   1   3       19.43      119.98     20.87 o 
  -4   1   3    10014.02     9223.30    166.70 o 
  -3   1   3      148.43       78.77     15.84 o 
  -2   1   3    12157.15    11194.31    173.21 o 
  -1   1   3    22167.38    20048.85    387.32 o 
   0   1   3    44116.68    42914.27    258.44 o 
   1   1   3      677.13      630.13     55.73 o 
   2   1   3      459.15      461.14     50.60 o 
   3   1   3      376.08      412.27     53.27 o 
   4   1   3     8520.87     7988.29    328.84 o 
   5   1   3      308.09      234.09     27.53 o 
   6   1   3      239.40      168.95     22.26 o 
   7   1   3      620.42      769.39     43.65 o 
   8   1   3       81.86       58.14     20.00 o 
   9   1   3     1178.15     1389.54     77.47 o 
  10   1   3    12980.57    13094.15    159.29 o 
  11   1   3      194.11      214.21     40.20 o 
  12   1   3     5916.23     5794.08    129.20 o 
  13   1   3      108.50       33.53     25.65 o 
  14   1   3      766.49      778.93     51.59 o 
  15   1   3       57.51       62.10     33.82 o 
  16   1   3     3949.61     3931.15    226.70 o 
  17   1   3      434.16      344.18     52.06 o 
  18   1   3     2096.56     2090.21    142.89 o 
  19   1   3      325.48      352.00     55.13 o 
  20   1   3     1354.75     1499.57    184.45 o 
  21   1   3     1099.04      973.94    110.44 o 
  22   1   3     1086.02     1092.55    215.49 o 
  23   1   3       14.68       56.63     36.27 o 
  24   1   3      367.98      285.65    177.28 o 
  25   1   3       26.15      132.96     72.95 o 
  26   1   3      606.95      675.92    197.16 o 
  27   1   3      617.27      439.41     93.74 o 
 -28   2   3      551.70      533.38    106.23 o 
 -27   2   3      846.03      844.54    117.64 o 
 -26   2   3      534.47      532.82     94.38 o 
 -25   2   3        9.02       74.53     25.94 o 
 -24   2   3      995.01      948.04    118.10 o 
 -23   2   3      303.40      292.63     46.34 o 
 -22   2   3      179.77      161.62     38.01 o 
 -21   2   3     2840.84     2667.59    196.47 o 
 -20   2   3     1398.85     1329.83     91.43 o 
 -19   2   3     3953.53     3807.44    225.28 o 
 -18   2   3     2458.95     2461.39    145.11 o 
 -17   2   3     1274.63     1383.90     73.16 o 
 -16   2   3      863.53      968.83     68.74 o 
 -15   2   3     4072.57     3943.89    128.76 o 
 -14   2   3     3400.51     3527.86    177.65 o 
 -13   2   3    55591.20    58609.31    424.11 o 
 -12   2   3    28045.87    30232.32    244.76 o 
 -11   2   3    35163.02    36824.13    416.64 o 
 -10   2   3     7492.23     7177.75    124.99 o 
  -9   2   3    11786.81    11382.75    182.19 o 
  -8   2   3     3842.64     3254.24    163.98 o 
  -7   2   3    47650.17    46304.42    222.77 o 
  -6   2   3    10149.96     9854.46    171.64 o 
  -5   2   3    80873.46    82670.66    595.67 o 
  -4   2   3     6749.49     6885.29    211.72 o 
  -3   2   3    39708.95    39814.20    458.93 o 
  -2   2   3     2536.89     2236.69     95.30 o 
  -1   2   3    58162.48    58302.36    309.03 o 
   0   2   3    15426.33    15058.61    190.86 o 
   1   2   3   122888.94   121438.71    658.00 o 
   2   2   3       33.68      143.93     69.19 o 
   3   2   3     3987.98     4952.38    150.34 o 
   4   2   3       29.99       63.34     48.52 o 
   5   2   3     6529.14     5736.08    188.50 o 
   6   2   3       64.54       40.09     30.28 o 
   7   2   3     5750.19     5582.92    160.74 o 
   8   2   3      970.12      907.38     61.39 o 
   9   2   3     5767.73     5764.62    173.28 o 
  10   2   3      356.22      293.99     31.65 o 
  11   2   3     8830.10     8508.09    140.43 o 
  12   2   3     1427.07     1536.61    103.01 o 
  13   2   3       40.67       67.98     23.57 o 
  14   2   3       83.46       95.50     28.53 o 
  15   2   3     1278.59     1434.86     83.88 o 
  16   2   3      698.76      605.20     57.87 o 
  17   2   3    11248.86    11545.44    243.39 o 
  18   2   3      700.40      494.12     58.33 o 
  19   2   3     9672.67     9693.96    292.68 o 
  20   2   3      565.64      684.78     99.03 o 
  21   2   3     1260.76     1178.14    140.42 o 
  22   2   3      539.49      563.52     99.45 o 
  23   2   3     4566.47     4554.57    454.64 o 
  24   2   3     1316.23     1299.11    226.34 o 
  25   2   3     3383.08     3680.71    205.54 o 
  26   2   3      352.82      299.59     96.01 o 
  27   2   3      877.69      572.23    105.24 o 
 -28   3   3     1040.95      812.12     97.30 o 
 -27   3   3      251.30      224.73     43.08 o 
 -26   3   3      536.63      506.53     95.53 o 
 -25   3   3     2099.72     1960.09    274.39 o 
 -24   3   3     1330.77     1249.98    151.95 o 
 -23   3   3     1967.81     1821.47    194.20 o 
 -22   3   3     3728.41     3612.32    289.30 o 
 -21   3   3     1328.28     1344.27    109.60 o 
 -20   3   3     4099.80     3836.91    248.77 o 
 -19   3   3     2190.38     2113.76    143.70 o 
 -18   3   3     5579.06     5231.82    281.25 o 
 -17   3   3     6337.19     6098.08    163.82 o 
 -16   3   3     7377.11     7691.05    163.29 o 
 -15   3   3     1896.26     2171.28    166.39 o 
 -14   3   3    18896.21    18716.06    187.53 o 
 -13   3   3     9260.44     9157.92    170.81 o 
 -12   3   3    65641.86    68514.05    464.97 o 
 -11   3   3     9592.83     9279.52    169.82 o 
 -10   3   3    28052.95    27701.86    311.24 o 
  -9   3   3       81.66       43.38     17.08 o 
  -8   3   3    43528.47    43259.19    211.02 o 
  -7   3   3      262.62      250.45     29.14 o 
  -6   3   3    72386.37    69463.77    581.66 o 
  -5   3   3     3767.86     3175.76    138.40 o 
  -4   3   3   142109.52   139606.83   2334.00 o 
  -3   3   3        6.64       47.46     18.16 o 
  -2   3   3     9355.01     8285.55    186.36 o 
  -1   3   3        7.73       92.14     45.27 o 
   0   3   3    91764.21    91964.84    477.67 o 
   1   3   3     4201.00     3627.08    166.16 o 
   2   3   3    22964.66    22733.82    283.03 o 
   3   3   3      578.41      630.44     62.89 o 
   4   3   3     3934.11     3814.95    367.18 o 
   5   3   3       74.91       38.21     20.67 o 
   6   3   3    31009.71    29670.12    305.28 o 
   7   3   3     2622.12     2139.22    122.90 o 
   8   3   3    11967.15    11244.39    188.53 o 
   9   3   3       71.41       52.35     27.05 o 
  10   3   3    13763.24    14441.82    164.09 o 
  11   3   3       17.18       67.01     21.22 o 
  12   3   3     4868.18     5309.64    137.36 o 
  13   3   3       95.48      119.53     31.34 o 
  14   3   3     5196.93     4989.46    157.01 o 
  15   3   3      665.24      687.14     68.02 o 
  16   3   3    16826.67    17405.15    270.96 o 
  17   3   3     2771.31     2732.70    183.02 o 
  18   3   3    15314.27    16388.27    315.65 o 
  19   3   3      792.01      765.52     74.82 o 
  20   3   3     4683.33     4703.24    365.53 o 
  21   3   3      949.57      812.05     92.15 o 
  22   3   3     3582.86     3613.11    249.81 o 
  23   3   3     1723.79     1492.25    270.29 o 
  24   3   3     6475.74     6939.38    689.75 o 
  25   3   3      857.17      970.91    150.28 o 
  26   3   3     1981.54     1988.58    298.89 o 
 -28   4   3      842.98      836.43    101.67 o 
 -27   4   3      469.74      533.28     70.38 o 
 -26   4   3     1822.15     1857.75    174.73 o 
 -25   4   3     1312.22     1311.79    181.11 o 
 -24   4   3      736.67      727.06    139.01 o 
 -23   4   3     3927.13     3593.87    370.37 o 
 -22   4   3     3140.24     3154.79    259.84 o 
 -21   4   3     4950.05     5210.83    355.35 o 
 -20   4   3     4925.99     4926.96    283.55 o 
 -19   4   3     6961.46     7459.38    277.68 o 
 -18   4   3       39.77       66.42     32.73 o 
 -17   4   3     7021.78     7282.70    304.11 o 
 -16   4   3     1562.46     1559.57     83.30 o 
 -15   4   3    15795.14    16483.92    230.46 o 
 -14   4   3     3042.59     2788.34    151.06 o 
 -13   4   3    18088.34    17989.32    177.93 o 
 -12   4   3       67.67       61.86     28.30 o 
 -11   4   3    22593.55    22842.06    202.31 o 
 -10   4   3     2556.05     2316.19    124.95 o 
  -9   4   3    60156.85    60815.59    435.37 o 
  -8   4   3     3359.59     3312.72    149.16 o 
  -7   4   3    46365.21    46429.00    429.24 o 
  -6   4   3     1955.55     1910.08    192.98 o 
  -5   4   3     9252.94     7566.87    152.94 o 
  -4   4   3      835.98      615.01     78.29 o 
  -3   4   3    40785.78    38301.48    486.80 o 
  -2   4   3    30551.47    29802.08    387.39 o 
   0   4   3      575.17      623.35     72.65 o 
   1   4   3    73125.29    73178.73    364.92 o 
   2   4   3     3123.81     2935.22    137.06 o 
   3   4   3    18060.79    16426.75    215.10 o 
   4   4   3     1627.76     1855.15    123.89 o 
   5   4   3    41688.24    43068.99    291.31 o 
   6   4   3      126.78      150.29     27.63 o 
   7   4   3     9698.18     9543.98    194.13 o 
   8   4   3      304.32      231.15     73.57 o 
   9   4   3    13595.63    14081.29    187.33 o 
  10   4   3      199.27      198.16     39.18 o 
  11   4   3     8660.29     8968.90    138.89 o 
  12   4   3       18.93        0.00     28.12 o 
  13   4   3     6558.00     6999.76    135.33 o 
  14   4   3      586.01      512.25     51.02 o 
  15   4   3    17408.95    18136.61    292.46 o 
  16   4   3      833.68      760.55     73.42 o 
  17   4   3     4876.51     4817.46    288.28 o 
  18   4   3      170.86      129.25     39.66 o 
  19   4   3     5406.15     5785.89    341.35 o 
  20   4   3      714.11      668.42     87.13 o 
  21   4   3     4924.43     4901.99    374.14 o 
  22   4   3     1913.19     1682.30    227.44 o 
  23   4   3     3284.85     2935.44    424.23 o 
  24   4   3      274.95      352.83    137.23 o 
  25   4   3     2574.99     2422.87    336.54 o 
  26   4   3      564.01      680.75    107.49 o 
 -27   5   3      557.49      587.65     85.07 o 
 -26   5   3      544.26      642.19     80.05 o 
 -25   5   3     1647.22     1827.29    253.40 o 
 -24   5   3     1432.07     1294.01    161.16 o 
 -23   5   3     1437.88     1327.96    159.66 o 
 -22   5   3     2430.91     2355.32    251.68 o 
 -21   5   3      711.64      539.23     83.38 o 
 -20   5   3     1997.94     2168.19    197.15 o 
 -19   5   3     3083.14     3202.05    222.83 o 
 -18   5   3     6982.29     7173.80    297.83 o 
 -17   5   3     2525.03     2599.22    185.50 o 
 -16   5   3     5848.90     5475.64    313.43 o 
 -15   5   3      186.03      227.01     34.40 o 
 -14   5   3     3850.74     3773.53    197.98 o 
 -13   5   3      414.01      552.09     53.38 o 
 -12   5   3     7859.17     8182.28    206.64 o 
 -11   5   3     4590.84     4441.61    117.42 o 
 -10   5   3    33010.10    32426.18    270.28 o 
  -9   5   3     3431.01     3439.80    149.24 o 
  -8   5   3    26096.81    25711.17    468.74 o 
  -7   5   3     7662.54     7733.84    172.06 o 
  -6   5   3     6825.49     6217.92    195.35 o 
  -5   5   3     1659.08     1997.85    112.91 o 
  -4   5   3     4260.57     3468.87    202.18 o 
  -3   5   3     4189.95     3999.45    132.57 o 
  -2   5   3    13317.54    11178.16    231.35 o 
  -1   5   3       98.04      181.06     33.03 o 
   0   5   3    26471.85    25570.42    311.46 o 
   1   5   3     4540.64     4216.88    156.78 o 
   2   5   3    21278.38    21235.93    243.99 o 
   3   5   3        0.38       23.82     26.41 o 
   4   5   3    18748.96    17242.20    246.36 o 
   5   5   3      347.96      274.61     40.01 o 
   6   5   3    30279.95    30720.34    292.18 o 
   7   5   3        3.71       38.59     39.59 o 
   8   5   3      712.15      707.29     65.51 o 
   9   5   3     1625.85     1588.75    123.48 o 
  10   5   3     2830.21     2935.93    165.47 o 
  11   5   3      109.42      109.71     34.41 o 
  12   5   3     9013.55     9264.84    303.20 o 
  13   5   3     1145.33     1179.22     84.93 o 
  14   5   3    11811.37    12396.32    224.20 o 
  15   5   3      374.16      346.42     48.37 o 
  16   5   3     1984.55     1815.87    151.89 o 
  17   5   3      420.20      363.31     52.66 o 
  18   5   3     3478.39     3193.25    288.85 o 
  19   5   3      135.37      177.98     62.08 o 
  20   5   3     3648.63     4193.12    300.45 o 
  21   5   3      205.84      142.26    115.28 o 
  22   5   3     2494.06     2676.22    385.43 o 
  23   5   3      828.78      811.43    131.21 o 
  24   5   3     1046.03      927.69    103.19 o 
  25   5   3      660.99      635.84     91.45 o 
  26   5   3     1686.31     1436.60    178.69 o 
 -27   6   3      274.71      247.90     92.44 o 
 -26   6   3        4.10       42.99     42.08 o 
 -25   6   3      487.15      485.78     71.71 o 
 -24   6   3      542.95      442.55     75.88 o 
 -23   6   3      546.42      492.23     86.01 o 
 -22   6   3      131.01      188.45     87.07 o 
 -21   6   3       37.18       33.40     28.50 o 
 -20   6   3       93.60       67.89     37.32 o 
 -19   6   3      635.98      534.97     67.24 o 
 -18   6   3      989.69      923.98     80.61 o 
 -17   6   3     5623.15     5995.26    368.07 o 
 -16   6   3      870.64      994.40     68.48 o 
 -15   6   3      349.84      484.60     67.03 o 
 -14   6   3      278.24      432.88     61.37 o 
 -13   6   3      566.27      633.54     49.69 o 
 -12   6   3     2835.79     2952.96    143.85 o 
 -11   6   3     9832.88    10155.62    260.23 o 
 -10   6   3        5.03       54.20     37.49 o 
  -9   6   3     8401.52     8346.38    195.30 o 
  -8   6   3     2840.04     2887.39     95.21 o 
  -7   6   3     6383.87     6199.72    135.22 o 
  -6   6   3     7202.06     6981.44    180.74 o 
  -5   6   3    17826.17    17471.86    206.15 o 
  -4   6   3      163.70      265.63     41.99 o 
  -3   6   3     1509.24     1560.59    114.41 o 
  -2   6   3      377.12      399.00     42.57 o 
  -1   6   3     9038.35     8263.33    162.22 o 
   0   6   3       35.24       81.82     28.65 o 
   1   6   3     4728.26     4686.69    198.10 o 
   2   6   3     1245.77     1414.02     99.23 o 
   3   6   3      180.84      133.40     30.25 o 
   4   6   3        4.23       29.92     30.41 o 
   5   6   3    14550.68    14676.08    219.58 o 
   6   6   3      202.00      226.48     59.64 o 
   7   6   3     7443.30     6795.08    156.87 o 
   8   6   3       55.51       54.87     27.63 o 
   9   6   3     2012.37     2074.28    151.76 o 
  10   6   3        1.02       32.07     37.85 o 
  11   6   3     4701.91     4933.59    195.56 o 
  12   6   3     2266.06     1938.14    200.43 o 
  13   6   3    11562.90    11685.91    268.89 o 
  14   6   3      632.80      536.81     69.58 o 
  15   6   3      258.86      242.48     52.77 o 
  16   6   3      120.20      144.49     34.62 o 
  17   6   3      988.59     1112.64    100.37 o 
  18   6   3     1808.77     1524.96    151.50 o 
  19   6   3     2062.58     2287.09    264.90 o 
  20   6   3      448.31      417.99     80.83 o 
  21   6   3      795.04      717.05    103.28 o 
  22   6   3       79.60      106.43     44.55 o 
  23   6   3      375.43      334.24     63.84 o 
  24   6   3      780.88      769.77     97.26 o 
  25   6   3      284.67      304.98     61.97 o 
 -26   7   3      212.50      187.75     47.96 o 
 -25   7   3       74.85      128.75     44.16 o 
 -24   7   3      182.24      194.42     61.15 o 
 -23   7   3        8.05       82.00     31.77 o 
 -22   7   3       11.46       65.73     29.33 o 
 -21   7   3      458.83      393.64     67.37 o 
 -20   7   3       15.64       91.01     30.71 o 
 -19   7   3      517.84      468.43     56.41 o 
 -18   7   3        3.38       89.06     37.26 o 
 -17   7   3      602.03      720.60    114.72 o 
 -16   7   3      365.03      283.78     42.75 o 
 -15   7   3     1698.61     1657.06    127.75 o 
 -14   7   3       21.50       89.04     30.33 o 
 -13   7   3       74.30       90.80     30.01 o 
 -12   7   3      976.95      962.34    102.17 o 
 -11   7   3     2190.10     2147.25    169.16 o 
 -10   7   3       61.70       87.55     31.36 o 
  -9   7   3      199.91      169.60     64.62 o 
  -8   7   3        2.11        7.56     26.21 o 
  -7   7   3      273.12      274.27     46.55 o 
  -6   7   3      188.62      210.69     38.09 o 
  -5   7   3     1911.91     2001.84    103.70 o 
  -4   7   3       82.48       66.49     32.16 o 
  -3   7   3     2300.24     2504.10    154.40 o 
  -2   7   3       43.53       64.98     23.55 o 
  -1   7   3     5965.76     6378.17    203.18 o 
   0   7   3     2297.87     2640.74    123.88 o 
   1   7   3     1337.16     1236.51    118.15 o 
   2   7   3      640.45      654.55     81.75 o 
   3   7   3     1182.16     1350.27     96.03 o 
   4   7   3     6849.52     7203.51    167.56 o 
   5   7   3      864.09      740.52     81.61 o 
   6   7   3      870.48      967.70     95.70 o 
   7   7   3      314.62      235.05     45.78 o 
   8   7   3      375.07      501.65     78.46 o 
   9   7   3       71.57      155.66     50.64 o 
  10   7   3      920.46     1030.51    112.10 o 
  11   7   3      156.62      160.88     37.15 o 
  12   7   3     1381.91     1450.32    123.61 o 
  13   7   3     1208.52     1193.59    115.00 o 
  14   7   3      983.27     1001.83    105.95 o 
  15   7   3       52.48       55.05     26.12 o 
  16   7   3      203.01      213.35     64.85 o 
  17   7   3      255.16      242.64     45.31 o 
  18   7   3        1.17       64.59     50.54 o 
  19   7   3     1004.65      944.07    203.05 o 
  20   7   3      315.55      356.00     82.97 o 
  21   7   3       23.27       35.55     29.73 o 
  22   7   3      307.96      218.72     56.50 o 
  23   7   3       52.06      172.54     53.94 o 
  24   7   3       19.70      101.35     33.22 o 
 -25   8   3        5.13      126.33     37.27 o 
 -24   8   3       85.56       98.04     44.15 o 
 -23   8   3       16.93       91.99     39.78 o 
 -22   8   3       26.09       69.75     33.03 o 
 -21   8   3       16.61       99.56     37.69 o 
 -20   8   3      208.81      252.52     62.38 o 
 -19   8   3        8.28       60.38     25.83 o 
 -18   8   3      273.55      199.92     51.70 o 
 -17   8   3      515.48      600.25    105.70 o 
 -16   8   3       81.41      134.94     53.80 o 
 -15   8   3       91.78      138.85     62.93 o 
 -14   8   3      159.01      139.60     51.48 o 
 -13   8   3     1369.74     1248.19    115.15 o 
 -12   8   3     3345.88     3240.40    218.17 o 
 -11   8   3     2066.34     2221.37    163.13 o 
 -10   8   3      799.22     1032.15     88.03 o 
  -9   8   3     5500.25     5724.67    182.06 o 
  -8   8   3       11.30       65.07     46.13 o 
  -7   8   3     1767.08     1657.84    127.04 o 
  -6   8   3      868.64      927.45     77.92 o 
  -5   8   3     1736.61     1852.71    159.78 o 
  -4   8   3     1188.48     1038.49    108.07 o 
  -3   8   3     2428.64     2256.52    176.49 o 
  -2   8   3      420.51      461.33     64.96 o 
  -1   8   3     7863.76     7728.53    194.33 o 
   0   8   3      230.53      366.42     63.40 o 
   1   8   3      282.16      318.30     55.36 o 
   2   8   3        4.00       78.14     25.33 o 
   3   8   3     1302.38     1303.77    111.85 o 
   4   8   3       72.85      120.81     37.20 o 
   5   8   3     1392.44     1563.77    115.46 o 
   6   8   3      455.24      406.14     57.42 o 
   7   8   3      102.12      135.89     33.73 o 
   8   8   3      134.26      142.17     60.22 o 
   9   8   3     1023.03     1166.53    126.20 o 
  10   8   3       71.64       96.81     58.12 o 
  11   8   3      566.05      500.30     77.43 o 
  12   8   3       38.00      142.18     51.61 o 
  13   8   3      704.53      731.15     81.29 o 
  14   8   3       24.01       50.32     44.03 o 
  15   8   3       18.64       40.84     46.25 o 
  16   8   3        8.39       42.93     41.32 o 
  17   8   3      350.70      300.14    106.60 o 
  18   8   3      151.84      159.49     41.06 o 
  19   8   3      968.28     1048.54    160.10 o 
  20   8   3      166.58      201.72     57.04 o 
  21   8   3      274.04      248.56     66.55 o 
  22   8   3      339.91      347.85     70.83 o 
  23   8   3      344.39      300.66     63.73 o 
 -24   9   3      149.00      182.24     55.84 o 
 -23   9   3       15.09      121.58     50.71 o 
 -22   9   3      334.06      406.57    108.07 o 
 -21   9   3      688.74      615.45    115.53 o 
 -20   9   3     1055.69      933.89    185.30 o 
 -19   9   3      691.75      664.61    178.34 o 
 -18   9   3     1011.99      801.27    147.32 o 
 -17   9   3      267.07      217.85     70.85 o 
 -16   9   3     2720.21     2797.32    334.42 o 
 -15   9   3     2932.86     2854.13    276.11 o 
 -14   9   3     6890.24     7538.61    292.97 o 
 -13   9   3     2104.83     2234.54    206.22 o 
 -12   9   3     5850.49     5794.48    394.97 o 
 -11   9   3     2109.43     2176.02    165.52 o 
 -10   9   3    15587.28    14758.19    321.36 o 
  -9   9   3      663.49      832.08     89.88 o 
  -8   9   3    20690.44    20194.13    313.27 o 
  -7   9   3      256.97      272.85     46.43 o 
  -6   9   3     2880.29     3191.70    167.07 o 
  -5   9   3      568.90      691.11     70.27 o 
  -4   9   3    17812.96    17776.55    342.54 o 
  -3   9   3     2268.37     2594.00    196.80 o 
  -2   9   3    17628.00    17442.88    280.37 o 
  -1   9   3      296.57      486.57     83.52 o 
   0   9   3      325.53      173.74     96.34 o 
   1   9   3      673.85      756.76    121.95 o 
   2   9   3     1025.17     1170.55    119.22 o 
   3   9   3      848.63      798.34     85.06 o 
   4   9   3     9090.93     9123.42    223.75 o 
   5   9   3       15.68      104.00     35.76 o 
   6   9   3      288.51      243.60     46.82 o 
   7   9   3      134.06      157.19     34.86 o 
   8   9   3      405.43      347.05     51.97 o 
   9   9   3       40.15       77.20     45.79 o 
  10   9   3     2178.25     2029.15    222.90 o 
  11   9   3        6.74       70.46     40.36 o 
  12   9   3     1010.35     1179.14    150.60 o 
  13   9   3      133.59       72.35     51.47 o 
  14   9   3     3119.22     3154.12    484.72 o 
  15   9   3      600.72      548.44    158.30 o 
  16   9   3     1851.75     2067.18    415.68 o 
  17   9   3      262.58      270.07     59.61 o 
  18   9   3      902.43      801.27    120.64 o 
  19   9   3      224.00      248.56     69.36 o 
  20   9   3     3795.41     3336.72    251.61 o 
  21   9   3     1151.98      892.40    116.60 o 
  22   9   3     1908.50     1711.36    164.75 o 
 -23  10   3      422.73      453.64     83.66 o 
 -22  10   3      167.51      166.58     55.22 o 
 -21  10   3      652.10      647.99    108.38 o 
 -20  10   3       78.85      153.20     52.77 o 
 -19  10   3     2215.57     1925.71    435.93 o 
 -18  10   3      558.27      494.77     88.92 o 
 -17  10   3     4006.43     3929.04    383.39 o 
 -16  10   3      835.08      805.06    115.54 o 
 -15  10   3     5090.12     5515.43    332.92 o 
 -14  10   3     1848.49     2014.75    212.30 o 
 -13  10   3     8846.71     9015.07    356.88 o 
 -12  10   3     1180.07     1499.29    147.03 o 
 -11  10   3     9160.19     8476.06    387.81 o 
 -10  10   3      484.24      491.26     64.84 o 
  -9  10   3    14922.01    15401.98    347.98 o 
  -8  10   3     1087.97     1028.72    104.14 o 
  -7  10   3    13994.88    14986.60    348.42 o 
  -6  10   3     1096.96     1366.04    122.21 o 
  -5  10   3    12978.76    12861.01    285.72 o 
  -4  10   3       80.07      183.41     58.68 o 
  -3  10   3    15697.96    15870.51    308.45 o 
  -2  10   3      364.02      413.50     60.92 o 
  -1  10   3    14757.39    15012.00    330.55 o 
   0  10   3     1443.32     1616.29    145.53 o 
   1  10   3     5099.40     4974.49    338.40 o 
   2  10   3       31.10      118.64     33.15 o 
   3  10   3     1779.06     1842.15    211.64 o 
   4  10   3      511.13      554.54     70.43 o 
   5  10   3     4977.79     4496.08    279.10 o 
   6  10   3      476.14      507.22     57.45 o 
   7  10   3     3507.72     3479.84    287.13 o 
   8  10   3       59.89      131.27     39.93 o 
   9  10   3     1791.80     2013.30    205.20 o 
  10  10   3     1712.31     1719.08    177.99 o 
  11  10   3     2057.10     2278.95    242.57 o 
  12  10   3      421.98      364.49     74.85 o 
  13  10   3     4230.42     4460.61    678.31 o 
  14  10   3      121.13      104.03     81.82 o 
  15  10   3     1207.13     1205.19    277.35 o 
  16  10   3      126.49      107.60     74.05 o 
  17  10   3     1893.06     1803.65    467.25 o 
  18  10   3     1398.35     1185.33    215.80 o 
  19  10   3     3506.19     3050.97    317.41 o 
  20  10   3      619.41      702.05     85.17 o 
  21  10   3     2581.58     2471.42    308.22 o 
 -21  11   3      100.02      127.86     43.24 o 
 -20  11   3      909.50      917.58    125.27 o 
 -19  11   3       70.21       98.66     37.42 o 
 -18  11   3     3031.45     3024.73    451.24 o 
 -17  11   3     1017.72     1058.44    146.39 o 
 -16  11   3     4413.39     4194.17    445.72 o 
 -15  11   3      497.65      627.72    101.82 o 
 -14  11   3     3177.99     2784.27    326.11 o 
 -13  11   3      485.76      351.19     81.19 o 
 -12  11   3     3796.99     4071.22    399.58 o 
 -11  11   3       16.19       72.83     34.88 o 
 -10  11   3     3383.92     3674.69    356.85 o 
  -9  11   3      283.01      279.69     52.89 o 
  -8  11   3     5174.80     4993.94    354.82 o 
  -7  11   3     6913.10     7144.58    312.64 o 
  -6  11   3     9919.09     9859.86    258.21 o 
  -5  11   3     1504.83     1721.42    218.02 o 
  -4  11   3     6568.88     6319.72    604.67 o 
  -3  11   3       28.98       87.06     79.62 o 
  -2  11   3     3907.96     3937.47    381.48 o 
  -1  11   3     3685.18     3857.90    448.05 o 
   0  11   3    12626.29    13064.98    347.51 o 
   1  11   3     1799.74     1883.62    174.10 o 
   2  11   3     4234.97     4067.26    331.03 o 
   3  11   3      199.71      210.99     46.29 o 
   4  11   3     6016.85     6077.15    410.18 o 
   5  11   3       25.44       84.89     31.64 o 
   6  11   3    10015.67     9880.03    303.00 o 
   7  11   3      798.77      690.71     83.98 o 
   8  11   3     5907.85     6077.35    230.41 o 
   9  11   3      650.40      710.67    119.02 o 
  10  11   3     2430.06     2728.13    338.86 o 
  11  11   3      727.61      876.08    139.57 o 
  12  11   3     5112.16     5665.76    525.20 o 
  13  11   3      149.53      138.65     70.26 o 
  14  11   3     1252.17     1392.84    229.79 o 
  15  11   3       16.04        0.00     82.01 o 
  16  11   3     2786.76     3143.17    642.41 o 
  17  11   3      899.75     1094.42    191.69 o 
  18  11   3     3175.78     3105.42    423.56 o 
  19  11   3      855.00      707.15    110.80 o 
 -19  12   3     1443.36     1701.95    204.19 o 
 -18  12   3        4.37       47.19     28.49 o 
 -17  12   3     1699.82     1930.18    169.16 o 
 -16  12   3      639.28      634.28    148.02 o 
 -15  12   3     2459.02     2061.85    267.84 o 
 -14  12   3     1002.46      935.98    190.50 o 
 -13  12   3     2481.06     2230.44    273.15 o 
 -12  12   3        3.42       65.89     34.07 o 
 -11  12   3      828.40      890.54    123.02 o 
 -10  12   3       70.32      155.01     41.04 o 
  -9  12   3     3272.01     3353.91    330.86 o 
  -8  12   3     1049.21     1100.69    130.54 o 
  -7  12   3     3460.31     3332.71    345.63 o 
  -6  12   3      127.27      108.85     37.72 o 
  -5  12   3     3492.16     3510.31    327.42 o 
  -4  12   3      159.14      198.23     53.26 o 
  -3  12   3     3806.37     3932.37    441.29 o 
  -2  12   3     2593.34     3085.20    413.79 o 
  -1  12   3     2958.76     2648.86    440.28 o 
   0  12   3     1085.00      981.85    120.54 o 
   1  12   3     4521.06     4469.59    481.51 o 
   2  12   3      664.17      655.53     90.28 o 
   3  12   3    10615.90    11612.87    377.36 o 
   4  12   3       16.45       88.69     42.17 o 
   5  12   3     4668.96     5408.03    503.28 o 
   6  12   3      118.76      130.89     40.30 o 
   7  12   3     3538.60     3440.77    416.19 o 
   8  12   3       46.10       78.13     47.61 o 
   9  12   3     7493.82     8044.26    581.27 o 
  10  12   3      255.56      305.64     75.69 o 
  11  12   3     3654.20     3608.28    421.20 o 
  12  12   3       15.56       67.08     49.09 o 
  13  12   3     2029.58     2053.41    372.28 o 
  14  12   3      516.94      552.58    120.75 o 
  15  12   3     3620.82     3778.43    343.46 o 
  16  12   3      444.95      502.38    102.15 o 
  17  12   3     1687.02     1711.00    217.43 o 
  18  12   3      397.16      540.23     95.07 o 
 -17  13   3       46.93      128.81     52.92 o 
 -16  13   3      320.35      280.87     69.33 o 
 -15  13   3        4.92       67.71     53.49 o 
 -14  13   3      706.06      840.70    119.52 o 
 -13  13   3      294.10      170.09     80.45 o 
 -12  13   3      523.70      480.03    134.89 o 
 -11  13   3      120.51      219.08     55.48 o 
 -10  13   3      230.11      219.20     52.24 o 
  -9  13   3       22.02       37.43     28.42 o 
  -8  13   3      768.27      793.04    113.96 o 
  -7  13   3      115.16      147.49     39.09 o 
  -6  13   3      689.71      881.40    120.00 o 
  -5  13   3        9.42      119.56     36.86 o 
  -4  13   3     1157.86     1151.09    190.43 o 
  -3  13   3       51.06       77.14     43.28 o 
  -2  13   3     1597.97     1682.47    257.20 o 
  -1  13   3       95.94       84.90     60.39 o 
   0  13   3     1692.33     1542.14    219.49 o 
   1  13   3      296.89      372.03    121.48 o 
   2  13   3     4189.78     4660.76    510.92 o 
   3  13   3       73.93      130.33     63.59 o 
   4  13   3     3759.71     3995.20    573.39 o 
   5  13   3      253.07      231.35    111.13 o 
   6  13   3     1495.58     1498.21    284.66 o 
   7  13   3       70.35      105.55     49.49 o 
   8  13   3     1937.61     1958.75    355.16 o 
   9  13   3      218.47      171.66     59.40 o 
  10  13   3     2424.40     2358.17    390.90 o 
  11  13   3       14.59      124.16     54.95 o 
  12  13   3     1645.98     1524.07    233.64 o 
  13  13   3      262.88      369.70     72.15 o 
  14  13   3     1546.76     1610.73    180.28 o 
  15  13   3      259.03      179.34     61.39 o 
  16  13   3      530.86      683.63    116.04 o 
 -15  14   3       35.12      146.80     50.38 o 
 -14  14   3      259.59      366.37    106.95 o 
 -13  14   3       30.37       80.27     62.60 o 
 -12  14   3      422.11      463.60     97.77 o 
 -11  14   3       75.86      115.98     47.19 o 
 -10  14   3        9.08       52.03     39.48 o 
  -9  14   3      113.12      197.00     87.70 o 
  -8  14   3      190.20      209.37    136.41 o 
  -7  14   3       36.63      116.15     39.15 o 
  -6  14   3       61.31       81.87     62.19 o 
  -5  14   3      302.32      553.53    126.78 o 
  -4  14   3       34.09       41.16     49.15 o 
  -3  14   3      113.15      125.54     48.20 o 
  -2  14   3        0.10        0.00     47.09 o 
  -1  14   3       42.39      105.63     44.84 o 
   0  14   3        4.24      110.36     47.01 o 
   1  14   3     1024.29     1187.57    220.58 o 
   2  14   3       92.55      123.42     92.49 o 
   3  14   3       80.00       65.32     50.71 o 
   4  14   3      196.23      170.94     61.39 o 
   5  14   3      782.58      775.55    143.40 o 
   6  14   3       70.83       59.11     43.52 o 
   7  14   3      352.05      372.35     95.90 o 
   8  14   3      162.44      130.05     45.93 o 
   9  14   3        2.69      107.10     42.50 o 
  10  14   3      163.95      192.47     62.03 o 
  11  14   3      649.41      840.18     95.00 o 
  12  14   3       19.55       97.69     56.01 o 
  13  14   3      518.95      449.54     99.94 o 
 -11  15   3       46.46       50.32     40.03 o 
 -10  15   3      302.91      295.17    105.26 o 
  -9  15   3       42.61       70.19     71.42 o 
  -8  15   3      115.68      135.81     48.72 o 
  -7  15   3      418.68      509.74    118.39 o 
  -6  15   3      400.77      373.59     91.54 o 
  -5  15   3      234.58      347.40     79.71 o 
  -4  15   3      485.45      557.45    163.84 o 
  -3  15   3       58.06      105.65     52.84 o 
  -2  15   3      433.88      588.31     90.84 o 
  -1  15   3        8.38       76.39     47.49 o 
   0  15   3       61.15      115.87     63.15 o 
   1  15   3      383.58      321.44     80.14 o 
   2  15   3      193.97      307.33     78.08 o 
   3  15   3       62.15      188.28     67.93 o 
   4  15   3       47.59      174.76    104.13 o 
   5  15   3       36.54       46.50     48.54 o 
   6  15   3        2.82       57.31     40.43 o 
   7  15   3      408.30      297.19     87.28 o 
   8  15   3       17.61       90.25     44.06 o 
   9  15   3        0.58       48.08     87.39 o 
  -5  16   3     1222.63     1038.95    162.95 o 
  -4  16   3       14.23       80.67     65.60 o 
  -3  16   3      258.38      311.75     70.60 o 
  -2  16   3       46.99      107.08     33.46 o 
  -1  16   3      645.33      739.01    100.68 o 
   0  16   3      120.56      200.04     56.79 o 
   1  16   3      890.64      837.38    147.48 o 
   2  16   3       16.09      104.37     52.28 o 
   3  16   3      575.33      661.55    104.41 o 
 -29   0   4     2138.52     1874.47    277.91 o 
 -28   0   4     1821.01     1833.70    251.98 o 
 -27   0   4     3126.31     2673.15    406.80 o 
 -26   0   4     2548.00     2891.85    731.20 o 
 -25   0   4       61.82      161.73    125.28 o 
 -24   0   4     3519.37     3378.26    456.42 o 
 -23   0   4     3242.02     3335.30    370.43 o 
 -22   0   4    13173.67    13919.71    466.67 o 
 -21   0   4     3202.39     3150.30    299.89 o 
 -20   0   4     6979.66     6552.04    354.40 o 
 -19   0   4      432.64      409.10     57.88 o 
 -18   0   4     1714.33     1767.79    109.00 o 
 -17   0   4     2866.96     3044.06    160.38 o 
 -16   0   4    27295.91    28465.03    386.32 o 
 -15   0   4    12459.01    11486.08    341.55 o 
 -14   0   4    27092.55    27442.53    279.30 o 
 -13   0   4     3046.73     2635.29    159.64 o 
 -12   0   4     1970.41     2203.12    149.79 o 
 -11   0   4     3422.53     3369.66    179.61 o 
 -10   0   4     4691.84     4801.82    177.84 o 
  -9   0   4       41.34       69.85     19.67 o 
  -8   0   4     9184.03     7699.57    178.75 o 
  -7   0   4      520.46      428.48     45.49 o 
  -6   0   4     1027.57      955.60     58.28 o 
  -5   0   4     3975.67     3745.27    161.73 o 
  -4   0   4    20973.29    21061.54    302.15 o 
  -3   0   4    15836.94    15374.92    627.92 o 
  -2   0   4    37778.52    38207.34    258.65 o 
  -1   0   4     1685.90     1741.59    125.66 o 
   0   0   4    26587.87    25762.60    348.36 o 
   1   0   4     6893.27     6515.97    239.80 o 
   2   0   4    29144.66    32750.85    307.49 o 
   3   0   4    13443.89    13681.51    398.04 o 
   4   0   4     7545.66     6653.56    282.14 o 
   5   0   4     3131.46     3168.93    139.25 o 
   6   0   4    12128.24    10175.88    237.45 o 
   7   0   4      743.13      932.15     72.82 o 
   8   0   4   109580.81   106217.38  12677.23 o 
   9   0   4     2479.63     2233.11    146.59 o 
  10   0   4    24294.13    25419.58    317.60 o 
  11   0   4      256.47      152.51     41.19 o 
  12   0   4    18590.54    17606.25    269.42 o 
  13   0   4      766.88      686.58    127.70 o 
  14   0   4    23918.82    24255.66    395.64 o 
  15   0   4      405.43      408.18    167.34 o 
  16   0   4    20524.01    21498.92    468.72 o 
  17   0   4      807.93      760.85     83.69 o 
  18   0   4     9610.35     9853.54    319.73 o 
  19   0   4     1493.04     1300.77    170.09 o 
  20   0   4     8421.56     8929.47    436.85 o 
  21   0   4      694.92      627.83    103.10 o 
  22   0   4     4302.68     4515.41    623.60 o 
  23   0   4      116.14      130.32     67.00 o 
  24   0   4     1505.92     1333.68    293.58 o 
  25   0   4      441.82      777.98    183.04 o 
  26   0   4     1222.96     1033.59    218.90 o 
 -29   1   4     1512.50     1518.62    181.47 o 
 -28   1   4     1578.04     1368.91    126.50 o 
 -27   1   4     1522.92     1493.93    141.38 o 
 -26   1   4     1356.95     1330.00    184.58 o 
 -25   1   4     2248.44     2481.30    308.36 o 
 -24   1   4     3345.10     3277.69    318.41 o 
 -23   1   4     5254.12     5020.80    364.91 o 
 -22   1   4     4275.13     4457.32    285.53 o 
 -21   1   4    11780.82    12632.00    282.10 o 
 -20   1   4     3168.64     3326.16    199.61 o 
 -19   1   4     1848.50     1946.66    106.47 o 
 -18   1   4     3711.20     3598.64    200.13 o 
 -17   1   4     6254.55     6667.69    171.97 o 
 -16   1   4     1705.19     1550.83     87.68 o 
 -15   1   4    21849.39    22881.34    208.05 o 
 -14   1   4     5640.63     5580.24    204.52 o 
 -13   1   4    25531.98    26781.47    207.38 o 
 -12   1   4     5768.74     6152.75    186.76 o 
 -11   1   4     5791.53     5695.02    159.14 o 
 -10   1   4     1237.09     1250.56     61.27 o 
  -9   1   4    12961.87    11742.04    187.58 o 
  -8   1   4     4931.67     4803.27    111.96 o 
  -7   1   4     4997.91     4471.41     98.37 o 
  -6   1   4     3472.29     3169.55     97.38 o 
  -5   1   4    10685.12     9477.04    167.33 o 
  -4   1   4      217.13      286.44     34.01 o 
  -3   1   4      428.79      429.18     40.99 o 
  -2   1   4       59.17      135.24     22.20 o 
  -1   1   4   123142.45   123843.52    531.03 o 
   0   1   4     2997.63     3139.30    101.31 o 
   1   1   4     9162.23     9613.68    196.29 o 
   2   1   4     6783.61     6595.32    183.33 o 
   3   1   4    32006.96    32639.03    501.60 o 
   4   1   4     2022.00     2365.01    129.62 o 
   5   1   4    63698.38    63338.97    322.06 o 
   6   1   4       27.82        3.94     24.47 o 
   7   1   4    38923.27    38114.65    240.67 o 
   8   1   4       28.43        8.10     26.47 o 
   9   1   4    36737.15    40438.79    420.85 o 
  10   1   4      118.22      156.23     50.23 o 
  11   1   4    34459.18    37613.84    371.17 o 
  12   1   4      868.69      688.99     58.43 o 
  13   1   4    23885.84    25559.26    310.47 o 
  14   1   4      431.32      230.81     40.96 o 
  15   1   4    16941.79    17657.07    266.57 o 
  16   1   4      595.04      383.36     54.68 o 
  17   1   4    23029.18    24697.82    458.00 o 
  18   1   4     2714.90     2252.39    168.08 o 
  19   1   4     2703.13     2817.04    268.34 o 
  20   1   4      408.25      409.33     77.57 o 
  21   1   4     3062.97     3189.03    395.20 o 
  22   1   4      355.81      369.28     94.96 o 
  23   1   4     3367.04     3110.13    458.30 o 
  24   1   4      475.63      291.88     78.07 o 
  25   1   4     1307.29     1296.77    253.53 o 
  26   1   4      192.64      276.96    163.70 o 
 -29   2   4      448.52      509.81     75.58 o 
 -28   2   4      757.06      777.32     89.03 o 
 -27   2   4      339.43      405.66     92.96 o 
 -26   2   4     1247.24     1184.80    170.99 o 
 -25   2   4     3081.64     2786.46    340.32 o 
 -24   2   4     1761.46     1552.59    165.80 o 
 -23   2   4     2842.23     2661.63    231.09 o 
 -22   2   4     4684.24     4427.77    311.09 o 
 -21   2   4     1939.16     1854.63    158.78 o 
 -20   2   4     4410.48     4572.60    295.15 o 
 -19   2   4     7794.43     7908.68    313.30 o 
 -18   2   4     2686.38     2840.96    160.62 o 
 -17   2   4     2654.62     2684.93    120.70 o 
 -16   2   4     2215.83     2333.61    102.28 o 
 -15   2   4       12.58        0.00     28.31 o 
 -14   2   4     4186.58     3992.96    156.01 o 
 -13   2   4    12790.85    12862.06    166.72 o 
 -12   2   4     8814.17     8668.90    144.25 o 
 -11   2   4     2432.30     2560.99    125.88 o 
 -10   2   4     7995.95     6845.64    201.84 o 
  -9   2   4      986.63      834.42     44.17 o 
  -8   2   4     5492.77     4877.70    225.70 o 
  -7   2   4     4435.79     4221.16    117.36 o 
  -6   2   4      972.08      859.79     57.75 o 
  -5   2   4     2642.00     2712.44    180.65 o 
  -4   2   4     1887.48     2184.02    131.69 o 
  -3   2   4     3565.80     3446.44    139.44 o 
  -2   2   4     5269.01     5039.47    151.59 o 
  -1   2   4     4896.26     4613.65    218.02 o 
   0   2   4    96435.24    99579.08    518.59 o 
   1   2   4     4820.01     4543.99    196.93 o 
   2   2   4    18425.56    15759.92    242.75 o 
   3   2   4       82.55       19.84     23.55 o 
   5   2   4       25.82        0.00     31.23 o 
   6   2   4    18551.38    20031.98    271.65 o 
   7   2   4       13.11        0.00     13.73 o 
   8   2   4     8397.14     8117.06    151.35 o 
   9   2   4      144.83      122.34     36.83 o 
  10   2   4    18200.15    18362.74    194.84 o 
  11   2   4     1117.01     1247.94     79.12 o 
  12   2   4    21430.76    22087.81    210.90 o 
  13   2   4      815.77      885.96     62.10 o 
  14   2   4     2593.54     3164.94    164.11 o 
  15   2   4      199.75       98.05     32.82 o 
  16   2   4    10724.68    10661.54    243.88 o 
  17   2   4      344.78      316.35     61.36 o 
  18   2   4     3589.96     3789.34    352.14 o 
  19   2   4      577.28      523.86    116.44 o 
  20   2   4      412.90      462.11     71.88 o 
  21   2   4       46.67      123.53     42.72 o 
  22   2   4     2179.14     1903.47    259.87 o 
  23   2   4      848.61      639.27    134.43 o 
  24   2   4     1842.18     1780.18    297.24 o 
  25   2   4       21.83      148.83     61.34 o 
  26   2   4      131.32      303.47     82.85 o 
 -28   3   4      258.71      153.48     49.91 o 
 -27   3   4      349.97      344.52     73.38 o 
 -26   3   4      123.32      123.94     66.82 o 
 -25   3   4      680.76      711.19    105.61 o 
 -24   3   4      120.91      107.79     28.26 o 
 -23   3   4        6.62       36.39     22.82 o 
 -22   3   4      295.80      191.36     52.61 o 
 -21   3   4      528.88      589.14     64.88 o 
 -20   3   4       48.14       82.32     32.07 o 
 -19   3   4      754.29      739.46     59.23 o 
 -18   3   4      102.53       49.99     22.89 o 
 -17   3   4      669.10      677.03     51.65 o 
 -16   3   4      954.90      823.95     64.74 o 
 -15   3   4       20.57       16.58     25.64 o 
 -14   3   4      278.13      187.97     49.97 o 
 -13   3   4      141.12      125.58     24.75 o 
 -12   3   4      976.57     1060.85     59.69 o 
 -11   3   4     2034.02     1731.67     80.49 o 
 -10   3   4      498.23      434.67     39.72 o 
  -9   3   4     4129.18     4120.67    137.09 o 
  -8   3   4       48.97       71.30     22.98 o 
  -7   3   4     8021.68     7800.08    157.51 o 
  -6   3   4     1665.46     1798.68     88.68 o 
  -5   3   4      992.77     1345.32     54.57 o 
  -4   3   4     1588.09     1557.38    108.30 o 
  -3   3   4    34946.75    31612.69    293.40 o 
  -2   3   4       45.50        7.29     18.72 o 
  -1   3   4    10778.45    10740.57    239.55 o 
   0   3   4      795.69      739.74     70.62 o 
   1   3   4     4950.56     4410.04    170.75 o 
   2   3   4      263.58      236.11     34.03 o 
   3   3   4    10626.75     9534.27    198.27 o 
   4   3   4     2690.44     2697.26    137.39 o 
   5   3   4     5624.56     6138.58    191.17 o 
   6   3   4     2285.65     2407.32    161.67 o 
   7   3   4     2022.74     2386.38    236.12 o 
   8   3   4     1649.01     1611.44    126.01 o 
   9   3   4     3246.47     3243.19    213.64 o 
  10   3   4        0.22       51.63     40.58 o 
  11   3   4      563.83      566.27     58.25 o 
  12   3   4       54.80       74.21     22.50 o 
  13   3   4      813.79      905.91     56.07 o 
  14   3   4      120.70      101.09     24.53 o 
  15   3   4       12.00       46.69     44.36 o 
  16   3   4     1032.04     1035.66     77.24 o 
  17   3   4       68.63      123.98     35.50 o 
  18   3   4      575.09      494.16     66.58 o 
  19   3   4       81.92      106.93     29.54 o 
  20   3   4      138.63      117.24     28.75 o 
  21   3   4      270.65      303.56     97.69 o 
  22   3   4        8.39       92.89     52.16 o 
  23   3   4       48.27       48.09     63.00 o 
  24   3   4        7.90       37.19     46.12 o 
  25   3   4      645.41      764.47    170.37 o 
  26   3   4      163.55      213.91     65.94 o 
 -28   4   4       28.22       25.26     32.71 o 
 -27   4   4       48.04      124.83     73.10 o 
 -26   4   4       12.93      113.57     45.85 o 
 -25   4   4       63.10      100.77     30.69 o 
 -24   4   4      763.18      721.55    106.95 o 
 -23   4   4       90.68      113.17     31.66 o 
 -22   4   4     2706.94     2724.97    244.94 o 
 -21   4   4      442.59      321.31     45.97 o 
 -20   4   4      286.44      275.46     46.76 o 
 -19   4   4       64.76      125.76     33.50 o 
 -18   4   4      128.48      159.00     34.22 o 
 -17   4   4      141.93       53.92     19.95 o 
 -16   4   4     1036.57     1051.50     70.79 o 
 -15   4   4        9.39       12.54     22.03 o 
 -14   4   4     1123.41     1021.11     69.46 o 
 -13   4   4       53.56       90.48     20.20 o 
 -12   4   4      391.73      316.91     45.18 o 
 -11   4   4      153.32      142.40     32.71 o 
 -10   4   4      370.62      279.62     35.01 o 
  -9   4   4      430.30      509.89     51.31 o 
  -8   4   4      350.99      410.07     42.30 o 
  -7   4   4      619.15      726.60     48.66 o 
  -6   4   4     2611.13     2495.19    104.47 o 
  -5   4   4       24.69       20.26     13.39 o 
  -4   4   4     7240.62     6636.53    161.43 o 
  -3   4   4      145.04       41.26     21.83 o 
  -2   4   4     2446.80     2460.00    108.97 o 
  -1   4   4       70.91       99.30     26.57 o 
   0   4   4     7072.15     6432.64    191.33 o 
   1   4   4      364.54      466.70     64.72 o 
   2   4   4      198.11      611.67     75.12 o 
   3   4   4       49.50       90.44     31.40 o 
   4   4   4      275.56      311.02     39.23 o 
   5   4   4        9.79       28.60     49.17 o 
   6   4   4    14639.29    16302.38    207.42 o 
   7   4   4     1093.41     1178.51    120.31 o 
   8   4   4    12021.99    12713.61    184.30 o 
   9   4   4      349.85      345.73     46.64 o 
  10   4   4       54.53       75.34     24.63 o 
  11   4   4      187.47      204.42     36.25 o 
  12   4   4       56.66      145.40     37.25 o 
  13   4   4       10.27       65.12     34.05 o 
  14   4   4      959.06     1122.45     77.16 o 
  15   4   4      106.73       87.98     25.64 o 
  16   4   4     1497.60     1434.03    105.15 o 
  17   4   4      453.05      415.90     51.18 o 
  18   4   4      232.54      166.12     36.01 o 
  19   4   4        7.20       41.46     24.38 o 
  20   4   4      113.02      143.91     42.87 o 
  21   4   4       29.39       95.33     32.45 o 
  22   4   4      234.37      208.73     51.07 o 
  23   4   4       12.12      101.05     48.87 o 
  24   4   4       61.29       60.48     50.87 o 
  25   4   4       60.89      235.75     76.94 o 
  26   4   4       51.68       76.52    114.57 o 
 -27   5   4      382.15      326.31     63.65 o 
 -26   5   4      822.40      821.57     98.63 o 
 -25   5   4     1035.70      899.00    131.78 o 
 -24   5   4      498.03      455.07     78.93 o 
 -23   5   4     2877.83     2672.42    284.81 o 
 -22   5   4     3543.14     3383.38    418.14 o 
 -21   5   4     3655.53     3583.10    305.21 o 
 -20   5   4     1367.56     1546.96    158.90 o 
 -19   5   4     1729.10     1660.67    171.99 o 
 -18   5   4       26.00       94.72     24.59 o 
 -17   5   4     1707.45     1897.29    115.92 o 
 -16   5   4     4947.07     4864.32    217.08 o 
 -15   5   4     5649.49     5911.37    203.57 o 
 -14   5   4       90.92      136.25     45.49 o 
 -13   5   4       17.37      122.57     35.37 o 
 -12   5   4      142.98      187.54     33.65 o 
 -11   5   4      279.16      177.85     38.65 o 
 -10   5   4      778.25      635.74     60.75 o 
  -9   5   4      187.03      147.51     61.03 o 
  -8   5   4        2.84       52.45     22.67 o 
  -7   5   4     1871.06     1922.39    236.02 o 
  -6   5   4       48.72       90.70     22.79 o 
  -5   5   4     1509.06     1883.42    224.59 o 
  -4   5   4     7191.14     6863.50    198.09 o 
  -3   5   4     8927.16     7956.14    195.74 o 
  -2   5   4      418.48      464.25     49.66 o 
  -1   5   4    13748.54    13455.31    395.81 o 
   0   5   4       22.48        0.00     30.15 o 
   1   5   4     6858.74     6336.66    182.70 o 
   2   5   4    11796.29    11727.17    413.65 o 
   3   5   4     4509.44     4344.10    182.96 o 
   4   5   4        1.37       97.37     49.08 o 
   5   5   4     9423.54     9726.26    193.54 o 
   6   5   4      834.16      817.07     71.59 o 
   7   5   4    40507.16    40760.32    391.24 o 
   8   5   4       70.32       47.87     32.03 o 
   9   5   4    21614.07    22278.00    297.65 o 
  10   5   4       92.49       84.63     35.31 o 
  11   5   4      248.48      277.16     41.51 o 
  12   5   4      460.40      503.11     59.17 o 
  13   5   4     9979.26    10176.51    347.94 o 
  14   5   4      765.48      653.36     79.73 o 
  15   5   4     7549.09     7528.49    289.84 o 
  16   5   4        5.58       54.85     24.49 o 
  17   5   4     1123.28     1236.44     99.53 o 
  18   5   4        1.69       38.96     49.31 o 
  19   5   4     1090.00     1012.29    108.83 o 
  20   5   4      566.51      474.18     68.80 o 
  21   5   4     1199.05     1029.41    149.35 o 
  22   5   4      124.90      115.74     36.06 o 
  23   5   4      257.47      183.02     49.17 o 
  24   5   4       20.27       56.82     33.06 o 
  25   5   4      531.32      417.92    124.99 o 
 -27   6   4     1368.22     1254.74    125.26 o 
 -26   6   4     1342.09     1203.89    208.26 o 
 -25   6   4     2433.49     2369.21    198.93 o 
 -24   6   4     2151.30     1890.72    214.13 o 
 -23   6   4     1833.80     1784.05    218.57 o 
 -22   6   4     3189.59     2900.32    270.60 o 
 -21   6   4     2680.37     2841.93    305.25 o 
 -20   6   4     4464.24     4505.87    369.06 o 
 -19   6   4     4004.94     4113.95    332.35 o 
 -18   6   4     5334.78     5744.77    395.24 o 
 -17   6   4      314.37      294.30     37.05 o 
 -16   6   4     4327.94     3735.29    265.42 o 
 -15   6   4      577.18      618.69     55.31 o 
 -14   6   4     4164.21     4365.49    229.09 o 
 -13   6   4     7582.77     7483.83    161.75 o 
 -12   6   4     5886.98     6178.49    200.20 o 
 -11   6   4     1852.01     2183.87    150.21 o 
 -10   6   4     5728.61     5453.66    195.51 o 
  -9   6   4     3517.95     2980.52    119.01 o 
  -8   6   4      260.66      178.27     31.78 o 
  -7   6   4      894.54      910.61     65.45 o 
  -6   6   4     2195.97     2143.67     96.73 o 
  -5   6   4     4555.96     4681.46    201.44 o 
  -4   6   4      377.01      449.67    126.27 o 
  -3   6   4     1908.68     2192.06    114.42 o 
  -2   6   4     9140.24     8659.27    234.41 o 
  -1   6   4       48.74       54.75     29.24 o 
   0   6   4    16065.17    15114.93    215.81 o 
   1   6   4     4999.09     4804.77    165.52 o 
   2   6   4    10061.19     9919.02    186.64 o 
   3   6   4      819.81      864.55     61.29 o 
   4   6   4    23265.89    22240.38    274.43 o 
   5   6   4     4186.81     4215.56    221.53 o 
   6   6   4    25802.84    25328.07    309.77 o 
   7   6   4       28.29       52.03     33.16 o 
   8   6   4    16886.43    16647.29    213.76 o 
   9   6   4     1214.57      949.83     96.46 o 
  10   6   4    21021.76    21157.90    306.17 o 
  11   6   4      572.09      450.20     61.93 o 
  12   6   4    24040.92    25466.43    403.62 o 
  13   6   4     1296.98     1348.72    105.87 o 
  14   6   4     9514.99    10104.42    270.06 o 
  15   6   4      208.28      152.84     69.17 o 
  16   6   4     5887.64     5465.64    298.42 o 
  17   6   4      431.84      379.44    101.00 o 
  18   6   4     5763.87     5849.04    302.67 o 
  19   6   4      344.92      349.62     92.50 o 
  20   6   4     1961.36     2007.08    250.05 o 
  21   6   4      383.10      406.81     80.65 o 
  22   6   4     1296.28     1341.76    177.73 o 
  23   6   4      209.58      130.54     38.18 o 
  24   6   4     1661.83     1373.51    131.77 o 
 -26   7   4     1228.55     1326.33    116.66 o 
 -25   7   4     1952.14     1982.10    220.61 o 
 -24   7   4     2262.85     2418.42    159.44 o 
 -23   7   4     2509.08     2366.54    256.07 o 
 -22   7   4     1320.63     1278.56    144.72 o 
 -21   7   4     3862.03     4014.30    299.52 o 
 -20   7   4     2254.39     2376.78    276.97 o 
 -19   7   4     5517.80     5815.91    255.09 o 
 -18   7   4     3616.36     3814.72    326.91 o 
 -17   7   4     4321.31     4728.93    329.72 o 
 -16   7   4      791.61      759.51     63.72 o 
 -15   7   4     4494.48     4316.39    369.75 o 
 -14   7   4     2571.37     2587.96    181.37 o 
 -13   7   4    10136.64    10555.89    336.84 o 
 -12   7   4     3787.87     3839.61    178.32 o 
 -11   7   4    14053.25    14379.96    315.98 o 
 -10   7   4       47.45       74.14     21.68 o 
  -9   7   4     3615.03     3943.20    165.44 o 
  -8   7   4      462.67      538.09     54.93 o 
  -7   7   4     1567.66     1773.12    113.06 o 
  -6   7   4      791.21      993.25     72.28 o 
  -5   7   4     7044.75     7196.88    226.91 o 
  -4   7   4      876.05      946.63     90.28 o 
  -3   7   4    12713.79    12490.54    161.82 o 
  -2   7   4       62.62       82.34     27.70 o 
  -1   7   4    18776.50    18685.16    282.39 o 
   0   7   4       36.33      112.83     37.39 o 
   1   7   4     2147.40     2097.74    131.83 o 
   2   7   4      225.61      197.04     35.75 o 
   3   7   4    27208.67    26960.80    272.32 o 
   4   7   4      128.40      102.54     28.97 o 
   5   7   4    39986.90    40343.45    642.97 o 
   6   7   4       71.47       81.24     35.80 o 
   7   7   4     4141.35     4014.14    244.69 o 
   8   7   4      142.14      115.72     70.26 o 
   9   7   4    10648.79    10351.01    259.24 o 
  10   7   4      262.20      227.50     46.12 o 
  11   7   4    47873.14    49900.75   1075.94 o 
  12   7   4     1721.66     1524.47    146.27 o 
  13   7   4     8727.01     9251.33    344.72 o 
  14   7   4        1.98       89.07     31.84 o 
  15   7   4     3730.88     3596.31    298.54 o 
  16   7   4      660.96      592.34     93.97 o 
  17   7   4    10550.92    10846.75    485.36 o 
  18   7   4      896.19      766.14    134.11 o 
  19   7   4     5986.16     6544.54    381.28 o 
  20   7   4      361.99      233.63     52.72 o 
  21   7   4      671.57      775.09    128.61 o 
  22   7   4      105.87       92.57     44.98 o 
  23   7   4     1987.87     1761.55    223.39 o 
  24   7   4      701.00      576.58    108.25 o 
 -25   8   4      505.42      519.95     84.52 o 
 -24   8   4     1111.79      948.69    111.57 o 
 -23   8   4     1122.08      977.26    113.39 o 
 -22   8   4     1812.17     1587.86    192.07 o 
 -21   8   4     1822.31     1796.96    225.62 o 
 -20   8   4     5585.80     5461.80    340.93 o 
 -19   8   4     1100.25     1189.91    156.93 o 
 -18   8   4     3656.20     3768.66    667.26 o 
 -17   8   4     7491.39     7917.71    427.83 o 
 -16   8   4     3943.42     4265.76    628.95 o 
 -15   8   4     7642.18     8276.50    370.31 o 
 -14   8   4     3664.25     3539.93    286.30 o 
 -13   8   4     1444.58     1582.16    139.86 o 
 -12   8   4     6480.90     6193.07    347.66 o 
 -11   8   4     5863.67     5191.14    243.64 o 
 -10   8   4    16683.02    17819.39    318.51 o 
  -9   8   4     9360.77     9344.58    226.50 o 
  -8   8   4     8056.92     8343.82    169.49 o 
  -7   8   4      675.74      941.58     76.21 o 
  -6   8   4    13908.07    12595.96    511.50 o 
  -5   8   4     1352.65     1461.31    127.28 o 
  -4   8   4    26965.86    26313.53    337.72 o 
  -3   8   4     2593.12     2355.87    188.16 o 
  -2   8   4     7589.89     7894.28    180.64 o 
  -1   8   4      592.47      548.00     88.31 o 
   0   8   4     2470.14     2758.97    252.93 o 
   1   8   4      247.64      123.91     42.24 o 
   2   8   4    27044.25    27472.77    323.57 o 
   3   8   4      116.75      159.62     37.06 o 
   4   8   4    17756.88    17832.78    285.67 o 
   5   8   4      322.85      205.98     50.67 o 
   6   8   4     4111.79     4234.89    222.83 o 
   7   8   4      298.75      318.16     62.30 o 
   8   8   4    10582.51    10887.14    251.49 o 
   9   8   4       21.93      118.38     36.25 o 
  10   8   4    19980.71    20742.67    454.07 o 
  11   8   4      202.24      224.27     56.46 o 
  12   8   4     6884.87     7257.36    450.35 o 
  13   8   4        8.81       50.34     53.39 o 
  14   8   4     8781.32     8647.85    453.96 o 
  15   8   4      214.57      220.89     60.42 o 
  16   8   4     6155.76     6554.31    350.06 o 
  17   8   4      270.38      229.15     75.56 o 
  18   8   4     7281.08     8263.59    507.54 o 
  19   8   4      521.04      364.59    150.89 o 
  20   8   4     4306.89     4331.65    401.17 o 
  21   8   4      158.28      115.01     37.48 o 
  22   8   4     1231.45     1060.96    106.62 o 
  23   8   4       77.32       96.52     34.04 o 
 -24   9   4      740.41      924.45    103.66 o 
 -23   9   4      410.46      464.20     87.59 o 
 -22   9   4       57.23       83.07     49.16 o 
 -21   9   4      931.19      869.90    150.29 o 
 -20   9   4      276.98      272.21     60.91 o 
 -19   9   4     2383.78     2370.03    346.88 o 
 -18   9   4     1505.92     1508.29    276.26 o 
 -17   9   4     2081.07     2039.88    322.19 o 
 -16   9   4     4007.62     4680.45    420.94 o 
 -15   9   4     5712.11     5896.74    347.31 o 
 -14   9   4      677.51      706.33     95.35 o 
 -13   9   4     1188.15     1521.24    150.51 o 
 -12   9   4      742.49      724.61     71.67 o 
 -11   9   4     3043.45     3316.05    260.17 o 
 -10   9   4     2772.66     2822.56    251.93 o 
  -9   9   4     6520.85     6337.74    359.77 o 
  -8   9   4     1564.84     1794.97    156.90 o 
  -7   9   4    11034.33    11204.89    255.02 o 
  -6   9   4       83.63       93.93     24.36 o 
  -5   9   4     7037.27     6998.90    271.14 o 
  -4   9   4     1207.06     1371.86    118.01 o 
  -3   9   4     7209.70     7310.36    162.14 o 
  -2   9   4      280.59      389.66     63.57 o 
  -1   9   4     4264.19     3978.84    258.12 o 
   0   9   4        4.11      140.11     46.40 o 
   1   9   4     8216.17     8160.41    222.91 o 
   2   9   4     1154.00     1388.39     97.37 o 
   3   9   4     6311.10     6747.74    253.04 o 
   4   9   4       73.03      226.24     50.80 o 
   5   9   4     7814.54     7949.14    206.30 o 
   6   9   4        9.70       37.73     24.93 o 
   7   9   4     2819.08     2693.83    190.77 o 
   8   9   4       11.58       73.00     33.65 o 
   9   9   4     3188.58     3147.93    284.16 o 
  10   9   4       13.93      150.93     46.74 o 
  11   9   4     2586.43     2343.30    248.61 o 
  12   9   4        0.81       95.80     71.95 o 
  13   9   4     3290.50     3736.57    662.19 o 
  14   9   4      157.88      104.05     60.93 o 
  15   9   4     3132.39     3848.62    553.92 o 
  16   9   4      228.14      206.66     76.23 o 
  17   9   4     2424.11     2532.64    290.39 o 
  18   9   4       89.51       90.32     48.26 o 
  19   9   4     2022.60     1999.92    267.84 o 
  20   9   4        2.88      108.54     35.66 o 
  21   9   4      902.09      833.13    145.88 o 
  22   9   4        4.99       87.85     30.83 o 
 -23  10   4      113.83      177.50     59.76 o 
 -22  10   4       29.62      144.31     43.53 o 
 -21  10   4      235.29      254.06     83.51 o 
 -20  10   4        2.28       49.90     43.14 o 
 -19  10   4      399.41      384.65     72.60 o 
 -18  10   4      209.19      152.01     38.15 o 
 -17  10   4      908.25     1010.59    156.12 o 
 -16  10   4      954.44     1029.94    145.07 o 
 -15  10   4       38.11       23.95     51.88 o 
 -14  10   4     1307.84     1478.61    148.12 o 
 -13  10   4      110.23      145.73     44.67 o 
 -12  10   4       61.27       69.29     26.98 o 
 -11  10   4       10.03       27.83     32.48 o 
 -10  10   4      244.77      255.74     57.59 o 
  -9  10   4      278.61      292.00     59.58 o 
  -8  10   4     1937.07     1689.17    150.53 o 
  -7  10   4      122.81      108.77     38.93 o 
  -6  10   4     1883.35     2319.87    184.09 o 
  -5  10   4      212.10      183.74     53.33 o 
  -4  10   4       72.09       72.10     46.55 o 
  -3  10   4      484.53      640.82    106.52 o 
  -2  10   4     3428.96     3490.78    299.64 o 
  -1  10   4     1225.18     1376.53    135.03 o 
   0  10   4     2959.23     2974.26    399.96 o 
   1  10   4     1196.34     1368.02    135.79 o 
   2  10   4      235.45      184.56     40.36 o 
   3  10   4      492.60      536.83    104.00 o 
   4  10   4     1517.19     1675.83    153.93 o 
   5  10   4      424.69      455.46     62.45 o 
   6  10   4     2973.84     2990.69    253.63 o 
   7  10   4     1183.56     1087.22    119.34 o 
   8  10   4      338.84      348.99     51.17 o 
   9  10   4      131.39      101.79     31.16 o 
  10  10   4      688.16      632.66    101.14 o 
  11  10   4      101.14       76.95    104.79 o 
  12  10   4      454.36      597.52    153.94 o 
  13  10   4       41.25      149.86     91.27 o 
  14  10   4       13.95      280.77    129.10 o 
  15  10   4       21.70       54.15     45.90 o 
  16  10   4      569.85      513.92    199.58 o 
  17  10   4      104.63       98.44     78.19 o 
  18  10   4       31.02      194.17     56.34 o 
  19  10   4        9.05       42.14     41.75 o 
  20  10   4       10.07       19.94     32.46 o 
 -21  11   4      219.73      261.02     52.90 o 
 -20  11   4      155.19      115.43     47.03 o 
 -19  11   4      492.95      424.17     88.58 o 
 -18  11   4       13.07       58.23     37.14 o 
 -17  11   4      156.59      180.95     62.10 o 
 -16  11   4      200.85      193.66     45.48 o 
 -15  11   4        5.76       75.31     48.78 o 
 -14  11   4        4.26      114.96     38.42 o 
 -13  11   4       54.05       67.47     31.54 o 
 -12  11   4        5.24       53.08     63.95 o 
 -11  11   4        1.21       60.58     38.54 o 
 -10  11   4      622.29      465.36     73.14 o 
  -9  11   4      830.91      885.47     88.57 o 
  -8  11   4       47.19       53.89     43.34 o 
  -7  11   4      970.36     1074.63    117.39 o 
  -6  11   4       79.54       40.81     41.69 o 
  -5  11   4     1077.00      917.71    105.35 o 
  -4  11   4       79.62      160.99     65.14 o 
  -3  11   4      305.56      374.68     87.48 o 
  -2  11   4        4.12       73.99     38.75 o 
  -1  11   4     1242.58     1273.72    131.69 o 
   0  11   4      159.86      133.75     40.81 o 
   1  11   4     1146.84     1116.14    102.40 o 
   2  11   4       21.60       82.08     40.79 o 
   3  11   4       69.91      104.71     33.98 o 
   4  11   4       73.00      208.92     42.25 o 
   5  11   4      945.52      786.51    127.78 o 
   6  11   4      879.74      839.04    122.27 o 
   7  11   4        6.34      120.47     63.38 o 
   8  11   4        0.64       38.63     49.82 o 
   9  11   4      101.05      132.00     48.79 o 
  10  11   4      718.37      770.38    121.40 o 
  11  11   4      905.17      961.95    161.01 o 
  12  11   4       47.89       62.21    103.37 o 
  13  11   4      666.64      617.31    121.96 o 
  14  11   4       68.68      252.97    119.15 o 
  15  11   4       12.33       49.09     48.62 o 
  16  11   4      239.19      259.23    121.12 o 
  17  11   4      561.34      422.11    112.14 o 
  18  11   4      111.51       79.21    108.90 o 
  19  11   4      266.04      139.38    150.02 o 
 -19  12   4      604.97      506.52    130.71 o 
 -18  12   4     1133.38     1068.49    136.07 o 
 -17  12   4      838.85      869.99    149.65 o 
 -16  12   4      402.27      354.12     70.04 o 
 -15  12   4       44.63       72.04     34.21 o 
 -14  12   4      176.21      163.39     49.20 o 
 -13  12   4      199.76      190.70     50.61 o 
 -12  12   4      448.54      422.89     76.59 o 
 -11  12   4       60.20       84.52     28.19 o 
 -10  12   4        6.96       37.94     41.14 o 
  -9  12   4       15.07       72.54     37.00 o 
  -8  12   4       50.28      123.83     33.86 o 
  -7  12   4       28.62      140.89     39.45 o 
  -6  12   4      508.82      443.54     64.53 o 
  -5  12   4       27.51      135.90     41.42 o 
  -4  12   4      126.44      152.56     83.17 o 
  -3  12   4      356.72      580.66     99.46 o 
  -2  12   4      222.56      223.06     36.14 o 
  -1  12   4      581.45      659.70     90.74 o 
   0  12   4      563.45      494.46     81.47 o 
   1  12   4      611.63      599.89    142.65 o 
   2  12   4       20.15       90.28     37.72 o 
   3  12   4       86.13       98.71     61.41 o 
   4  12   4     1167.90     1022.43    137.11 o 
   5  12   4      512.15      510.93     90.90 o 
   6  12   4     2965.99     3417.19    431.20 o 
   7  12   4        0.18       22.75     44.49 o 
   8  12   4     2064.70     2171.08    307.97 o 
   9  12   4      633.10      758.13    152.41 o 
  10  12   4     2332.58     2668.17    357.70 o 
  11  12   4       13.57       57.47     44.46 o 
  12  12   4     1335.07     1398.91    219.60 o 
  13  12   4      203.00      262.29     82.92 o 
  14  12   4      813.50      792.61    173.38 o 
  15  12   4      209.24      181.75     73.96 o 
  16  12   4     1170.25     1255.29    128.11 o 
  17  12   4      271.22      140.32    112.67 o 
 -17  13   4      976.21      800.36    208.65 o 
 -16  13   4     2489.64     2755.56    314.60 o 
 -15  13   4     1144.05     1321.45    204.14 o 
 -14  13   4      154.50      126.13     53.77 o 
 -13  13   4      596.06      542.02     94.16 o 
 -12  13   4        7.80      145.12     36.71 o 
 -11  13   4      355.89      376.96     80.86 o 
 -10  13   4     2305.62     1819.39    289.08 o 
  -9  13   4      970.16     1135.83    172.67 o 
  -8  13   4      650.57      679.84    117.86 o 
  -7  13   4      456.06      476.90     83.57 o 
  -6  13   4        4.63      107.28     52.53 o 
  -5  13   4     1722.41     1706.48    200.45 o 
  -4  13   4      625.44      534.00    114.07 o 
  -3  13   4     2532.07     3062.03    461.81 o 
  -2  13   4      279.50      285.53     79.46 o 
  -1  13   4     1240.33     1354.52    262.06 o 
   0  13   4       64.94      113.67     37.22 o 
   1  13   4     3782.66     4284.57    426.83 o 
   2  13   4      220.79      192.96     58.07 o 
   3  13   4     4213.95     4438.70    471.49 o 
   4  13   4       42.20       91.88     73.96 o 
   5  13   4     2587.94     2722.95    393.91 o 
   6  13   4       74.21      109.20     84.46 o 
   7  13   4     4952.70     5255.61    623.12 o 
   8  13   4      419.91      381.79    103.48 o 
   9  13   4     4082.27     4265.57    570.94 o 
  10  13   4      559.02      606.32    136.35 o 
  11  13   4      650.44      750.80    149.72 o 
  12  13   4        7.17       85.99     77.61 o 
  13  13   4     2250.01     2042.70    351.21 o 
  14  13   4       42.26       53.00    131.57 o 
  15  13   4     2593.40     2573.04    265.30 o 
 -15  14   4     1096.01      970.72    121.28 o 
 -14  14   4     1288.98     1228.77    168.15 o 
 -13  14   4      366.79      266.12    112.31 o 
 -12  14   4     1143.92     1228.48    148.75 o 
 -11  14   4      147.51      227.84     53.88 o 
 -10  14   4     1901.81     2124.13    303.04 o 
  -9  14   4      418.53      457.94    121.69 o 
  -8  14   4     2437.65     2163.96    412.95 o 
  -7  14   4      252.46      191.88     39.82 o 
  -6  14   4     1386.72     1027.49    245.31 o 
  -5  14   4       57.83       95.08     29.41 o 
  -4  14   4     1889.26     2151.99    420.76 o 
  -3  14   4        1.27      158.35     65.11 o 
  -2  14   4     1624.94     1889.38    316.55 o 
  -1  14   4      213.64      232.73     62.66 o 
   0  14   4     3066.10     3242.16    481.86 o 
   1  14   4        4.54       44.52     42.69 o 
   2  14   4     4807.03     5218.28    665.56 o 
   3  14   4      343.38      291.84    102.37 o 
   4  14   4     3745.07     3844.68    478.15 o 
   5  14   4        1.37       49.46     44.05 o 
   6  14   4     2742.22     2665.28    358.50 o 
   7  14   4       47.76      175.25     61.73 o 
   8  14   4     2637.38     2659.33    301.41 o 
   9  14   4       91.94      146.17     61.51 o 
  10  14   4     2316.12     2533.62    275.75 o 
  11  14   4       66.01      208.30     67.61 o 
  12  14   4     2166.16     2203.29    220.09 o 
 -11  15   4     1509.13     1473.32    202.94 o 
 -10  15   4      288.34      312.08     74.46 o 
  -9  15   4     1718.34     1830.56    194.10 o 
  -8  15   4      274.83      250.11    100.21 o 
  -7  15   4     3866.31     3871.38    447.55 o 
  -6  15   4      273.52      217.31     64.68 o 
  -5  15   4     2379.77     2383.49    278.29 o 
  -4  15   4        1.95       99.30     40.43 o 
  -3  15   4     1298.88     1315.87    160.48 o 
  -2  15   4        2.58       74.63     43.03 o 
  -1  15   4     3344.31     3526.83    348.50 o 
   0  15   4        2.76      151.60     63.74 o 
   1  15   4     2757.27     2444.79    258.80 o 
   2  15   4       15.94      137.28     48.31 o 
   3  15   4     1730.69     1570.04    194.66 o 
   4  15   4        0.05       98.79     38.08 o 
   5  15   4     2306.69     2320.58    260.66 o 
   6  15   4       77.21      314.86     74.92 o 
   7  15   4      572.61      565.39     87.35 o 
   8  15   4       41.30      137.35     47.16 o 
   9  15   4     1168.69     1058.47    147.16 o 
  -4  16   4     2133.87     2037.59    236.08 o 
  -3  16   4       30.98      111.18     61.58 o 
  -2  16   4     1600.06     1514.56    184.80 o 
  -1  16   4       83.35      147.95     63.89 o 
   0  16   4     1218.91     1164.62    184.68 o 
   1  16   4        1.36      156.46     44.90 o 
   2  16   4     1561.73     1333.18    203.73 o 
 -29   1   5      614.13      483.72     81.54 o 
 -28   1   5        7.38       54.27     28.78 o 
 -27   1   5        2.86       62.46     31.60 o 
 -26   1   5      164.19      303.45     71.13 o 
 -25   1   5        3.37      109.55     26.27 o 
 -24   1   5      816.73      853.97     93.62 o 
 -23   1   5     1079.31     1204.16     99.86 o 
 -22   1   5      404.29      308.39     40.11 o 
 -21   1   5      206.77      144.37     35.65 o 
 -20   1   5        6.13      108.20     25.58 o 
 -19   1   5     1565.26     1551.28     93.38 o 
 -18   1   5       69.80       83.55     34.21 o 
 -17   1   5     2002.79     2004.96     96.98 o 
 -16   1   5     2705.11     2894.66    128.63 o 
 -15   1   5      918.43      959.19     61.73 o 
 -14   1   5      339.17      343.32     35.87 o 
 -13   1   5      161.76      169.06     24.32 o 
 -12   1   5     6899.16     6996.02    147.32 o 
 -11   1   5     1347.29     1526.52     70.50 o 
 -10   1   5     5502.72     5232.77    139.42 o 
  -9   1   5       36.21       34.51     18.84 o 
  -8   1   5     3018.52     3005.59     90.56 o 
  -7   1   5      143.48      106.66     31.13 o 
  -6   1   5     6506.94     6176.36    136.58 o 
  -5   1   5      166.90       72.68     28.10 o 
  -4   1   5    22540.06    20649.06    292.46 o 
  -3   1   5      235.94      186.93     32.63 o 
  -2   1   5     1167.52     1277.70     70.07 o 
  -1   1   5      196.24      180.84     22.27 o 
   0   1   5    18608.45    18378.64    185.70 o 
   1   1   5      750.99      819.99     45.84 o 
   2   1   5      315.03      355.35     43.86 o 
   3   1   5     3822.92     3975.44    174.68 o 
   4   1   5       64.96      127.58     25.15 o 
   5   1   5      720.18      694.57     61.64 o 
   6   1   5     1995.96     1890.50    110.89 o 
   7   1   5      328.15      139.17     36.02 o 
   8   1   5     1817.76     1878.20    102.31 o 
   9   1   5       97.78       77.57     22.38 o 
  10   1   5     1556.20     1622.95     81.26 o 
  11   1   5       85.05       44.91     24.73 o 
  12   1   5     7917.10     8350.75    181.33 o 
  13   1   5       23.31       46.96     42.46 o 
  14   1   5     4044.05     4239.35    204.47 o 
  15   1   5      130.74       88.24     32.16 o 
  16   1   5       22.94       89.15     32.75 o 
  17   1   5      321.27      397.78     54.70 o 
  18   1   5     5099.91     5395.49    439.74 o 
  19   1   5      291.10      255.60     60.84 o 
  20   1   5     2004.75     2153.40    244.90 o 
  21   1   5        1.29       18.07     38.97 o 
  22   1   5        6.91       82.81     41.32 o 
  23   1   5        1.72       12.38     28.04 o 
  24   1   5      531.60      673.11    144.80 o 
  25   1   5      582.89      573.38    113.47 o 
  26   1   5      863.71      915.54    143.50 o 
 -29   2   5      320.08      226.93     45.47 o 
 -28   2   5      263.74      189.47     47.98 o 
 -27   2   5      107.32      113.76     41.31 o 
 -26   2   5      985.10     1011.65    160.62 o 
 -25   2   5      508.47      172.37     49.33 o 
 -24   2   5      828.13      870.08    104.64 o 
 -23   2   5     1517.25     1433.87    110.12 o 
 -22   2   5     1324.42     1208.63     93.28 o 
 -21   2   5      143.15      133.31     28.94 o 
 -20   2   5     3773.76     3436.58    220.67 o 
 -19   2   5      124.15      115.51     24.93 o 
 -18   2   5     2165.03     2290.42    124.15 o 
 -17   2   5     5176.87     5518.50    191.54 o 
 -16   2   5     2907.51     2855.15    158.15 o 
 -15   2   5     5957.04     5870.73    150.52 o 
 -14   2   5     2184.94     2173.27    135.57 o 
 -13   2   5     2806.70     2817.10    104.06 o 
 -12   2   5     3178.95     2833.30    162.68 o 
 -11   2   5     9476.07     9068.46    134.02 o 
 -10   2   5     6099.90     5730.60    169.77 o 
  -9   2   5    34309.27    34042.25    250.97 o 
  -8   2   5    17071.24    17521.62    164.58 o 
  -7   2   5    51161.42    52330.80    341.65 o 
  -6   2   5     8763.46     8903.61    235.01 o 
  -5   2   5    33681.39    32834.36    194.57 o 
  -4   2   5     9619.78     9296.27    284.19 o 
  -3   2   5    85474.65    83292.38    600.81 o 
  -2   2   5     2848.48     2592.69    101.49 o 
  -1   2   5    72335.90    68824.86    321.80 o 
   0   2   5     1999.39     2004.45    114.82 o 
   1   2   5    11961.30    10557.32    185.06 o 
   2   2   5      164.48       41.99     45.31 o 
   3   2   5    20545.91    19398.24    203.90 o 
   4   2   5     3816.96     3311.18    165.34 o 
   5   2   5    52095.46    52827.52    323.62 o 
   6   2   5        7.63        0.00     40.36 o 
   7   2   5    13686.90    14446.91    184.85 o 
   8   2   5      580.37      487.12     57.85 o 
   9   2   5     7497.00     7494.44    146.25 o 
  10   2   5       15.03       16.48     21.18 o 
  11   2   5     3909.29     3816.71    181.53 o 
  12   2   5       33.95       46.27     35.37 o 
  13   2   5     2538.96     2833.16    152.78 o 
  14   2   5        4.91       40.39     36.42 o 
  15   2   5     3895.19     4467.49    254.29 o 
  16   2   5     1039.44      855.95     75.93 o 
  17   2   5     7475.42     7733.67    226.68 o 
  18   2   5       52.78      102.80     39.56 o 
  19   2   5     3895.78     3876.28    377.95 o 
  20   2   5       60.26       84.46    117.73 o 
  21   2   5     1648.42     1765.50    229.62 o 
  22   2   5      424.72      358.74    114.36 o 
  23   2   5     2238.66     1719.35    323.34 o 
  24   2   5      321.61      348.28     94.84 o 
  25   2   5      562.03      656.11    100.62 o 
  26   2   5      143.38      164.10     78.96 o 
 -28   3   5      583.40      315.03     81.02 o 
 -27   3   5      914.35      893.37     94.15 o 
 -26   3   5      772.95      800.39    146.06 o 
 -25   3   5     2209.89     2027.87    273.57 o 
 -24   3   5     1544.23     1548.37    172.49 o 
 -23   3   5      761.70      808.06    101.37 o 
 -22   3   5     1292.57     1225.55    105.66 o 
 -21   3   5     1878.17     1724.63    143.11 o 
 -20   3   5      482.88      485.45     73.35 o 
 -19   3   5     1498.36     1389.12     94.95 o 
 -18   3   5     4966.49     4849.42    305.30 o 
 -17   3   5     2542.08     2353.22    146.09 o 
 -16   3   5     7584.34     7784.34    169.35 o 
 -15   3   5     9309.68     9713.55    193.40 o 
 -14   3   5     6500.45     6461.46    167.09 o 
 -13   3   5     8850.01     9037.67    158.94 o 
 -12   3   5    10348.48     9940.05    148.47 o 
 -11   3   5     2937.28     3076.63    128.19 o 
 -10   3   5    15672.34    14423.07    149.20 o 
  -9   3   5     9171.69     8591.91    174.38 o 
  -8   3   5    37455.75    36322.31    296.08 o 
  -7   3   5    21529.89    21408.62    263.31 o 
  -6   3   5    64680.86    64065.86    655.09 o 
  -5   3   5      343.51      425.58     44.71 o 
  -4   3   5    81189.84    79661.64    526.59 o 
  -3   3   5     4323.21     4446.75    135.11 o 
  -2   3   5   215132.72   220652.72  94630.10 o 
  -1   3   5     5112.96     4674.45    144.14 o 
   0   3   5    53128.70    53619.29    303.97 o 
   1   3   5       61.95       49.81     24.14 o 
   2   3   5      957.52      846.62     54.14 o 
   3   3   5     2587.69     2538.72    132.10 o 
   4   3   5    30635.71    28950.59    361.62 o 
   5   3   5      326.70      322.95     43.98 o 
   6   3   5    67058.38    70524.86    501.45 o 
   7   3   5        0.25        6.26     47.85 o 
   8   3   5     5836.88     6015.52    200.73 o 
   9   3   5        1.45       35.53     21.36 o 
  10   3   5     4710.74     4927.40    199.22 o 
  11   3   5      140.13      117.34     36.02 o 
  12   3   5     4422.24     4334.10    162.85 o 
  13   3   5      386.13      353.89     44.95 o 
  14   3   5     3661.58     3540.53    143.38 o 
  15   3   5       26.06       66.12     25.77 o 
  16   3   5      570.06      687.21     59.23 o 
  17   3   5      373.33      397.83     49.44 o 
  18   3   5     4762.27     4825.52    358.46 o 
  19   3   5      129.84       51.05     39.93 o 
  20   3   5     2106.06     1894.22    231.35 o 
  21   3   5      222.92      137.62     56.42 o 
  22   3   5     4537.11     4531.73    598.30 o 
  23   3   5      306.91      202.13     71.39 o 
  24   3   5     1355.51     1153.64    196.62 o 
  25   3   5      248.77      219.36     73.47 o 
 -28   4   5     2139.21     2283.04    247.97 o 
 -27   4   5     1541.68     1463.53    121.58 o 
 -26   4   5      512.52      230.29     54.85 o 
 -25   4   5      653.16      645.75     89.38 o 
 -24   4   5     2481.31     2332.20    239.92 o 
 -23   4   5      867.96      824.19     99.45 o 
 -22   4   5     4523.90     4673.33    448.79 o 
 -21   4   5     1985.22     2033.32    157.89 o 
 -20   4   5      163.10      146.31     33.05 o 
 -19   4   5     1242.36     1308.91     97.08 o 
 -18   4   5       61.46       77.49     28.50 o 
 -17   4   5     4044.38     3832.78    223.46 o 
 -16   4   5     5916.53     5819.71    212.78 o 
 -15   4   5     5100.97     5183.34    218.15 o 
 -14   4   5       32.87       28.78     24.43 o 
 -13   4   5    15515.81    17128.21    162.19 o 
 -12   4   5     2549.98     2810.69    111.43 o 
 -11   4   5    31058.65    31305.19    284.85 o 
 -10   4   5     1695.06     1865.20     86.61 o 
  -9   4   5    13238.21    11462.72    202.29 o 
  -8   4   5      195.66      270.73     29.37 o 
  -7   4   5     9559.70     7622.96    127.10 o 
  -6   4   5       37.12       48.12     20.48 o 
  -5   4   5    39728.82    39053.61    359.52 o 
  -4   4   5     4592.56     4282.15    160.17 o 
  -3   4   5    63815.89    63866.78    467.11 o 
  -2   4   5     3071.03     2954.40    116.73 o 
  -1   4   5    73266.08    73214.99    423.59 o 
   0   4   5     7395.64     7057.06    208.68 o 
   1   4   5    75084.82    72299.21    710.82 o 
   2   4   5     4769.97     4576.41    183.72 o 
   3   4   5    31357.27    30072.30    612.78 o 
   4   4   5       42.90       83.41     29.40 o 
   5   4   5    28249.26    29920.50    300.35 o 
   6   4   5     5020.07     4846.45    174.26 o 
   7   4   5    24855.76    25180.12    254.79 o 
   8   4   5     1820.61     1829.75    169.36 o 
   9   4   5    11852.73    11222.06    231.11 o 
  10   4   5        0.20       44.62     37.85 o 
  11   4   5     9512.82     9587.18    207.37 o 
  12   4   5     1516.58     1652.73    111.61 o 
  13   4   5    17292.50    18366.52    261.12 o 
  14   4   5      175.40      136.88     34.48 o 
  15   4   5      233.09      268.78     37.56 o 
  16   4   5       17.06       61.30     25.16 o 
  17   4   5     2102.72     2139.13    180.60 o 
  18   4   5      505.15      524.77     67.95 o 
  19   4   5     4776.55     5174.76    340.54 o 
  20   4   5      419.88      290.52     53.73 o 
  21   4   5     1745.44     1378.63    211.79 o 
  22   4   5        7.27       27.19     39.78 o 
  23   4   5     3118.54     2858.15    348.50 o 
  24   4   5      635.63      663.46    108.32 o 
  25   4   5     2827.84     3111.82    274.61 o 
 -27   5   5     1333.29     1199.11    120.95 o 
 -26   5   5      778.81      584.24     75.32 o 
 -25   5   5      937.58      925.35    125.97 o 
 -24   5   5      123.70      125.96     31.88 o 
 -23   5   5      818.90      760.85    115.96 o 
 -22   5   5     1855.21     1752.20    180.21 o 
 -21   5   5     2806.79     2998.44    254.40 o 
 -20   5   5     1801.95     1728.42    146.58 o 
 -19   5   5     1551.36     1574.96    115.51 o 
 -18   5   5      276.09      241.32     47.78 o 
 -17   5   5      385.36      312.50     40.81 o 
 -16   5   5     1183.87     1169.77     78.74 o 
 -15   5   5     1336.20     1378.94     72.20 o 
 -14   5   5     9058.06     9129.00    207.05 o 
 -13   5   5     1631.94     1856.22    108.81 o 
 -12   5   5    20896.36    20626.18    225.01 o 
 -11   5   5      282.15      118.20     41.63 o 
 -10   5   5     4995.34     5646.42    151.55 o 
  -9   5   5     1237.90     1383.12     76.80 o 
  -8   5   5    13438.62    13860.90    199.82 o 
  -7   5   5     9758.85    10320.13    201.70 o 
  -6   5   5    36333.48    35903.59    341.21 o 
  -5   5   5     4852.91     4980.91    179.36 o 
  -4   5   5    29576.78    28596.45    577.36 o 
  -3   5   5     2669.31     2457.41    124.56 o 
  -2   5   5    16276.37    15808.68    214.38 o 
  -1   5   5     4715.10     4722.09    173.98 o 
   0   5   5    41286.77    41410.73    357.33 o 
   1   5   5     4332.25     4601.58    220.53 o 
   2   5   5    37973.22    37327.14    379.52 o 
   3   5   5     3013.50     3156.81    174.32 o 
   4   5   5    15755.06    15712.12    246.45 o 
   5   5   5     1283.88     1374.97    106.57 o 
   6   5   5     4782.43     5348.57    156.85 o 
   7   5   5       23.21        0.00     44.31 o 
   8   5   5    15927.36    15938.42    212.93 o 
   9   5   5       21.47       57.87     52.29 o 
  10   5   5    15403.13    15625.98    258.89 o 
  11   5   5        2.04       27.48     27.92 o 
  12   5   5     6433.21     6642.84    185.76 o 
  13   5   5      427.39      385.80     48.78 o 
  14   5   5     1781.21     1970.18    145.55 o 
  15   5   5        2.41       83.65     28.19 o 
  16   5   5     5857.57     6027.22    290.80 o 
  17   5   5      627.38      413.39     91.02 o 
  18   5   5     5142.63     5496.69    302.49 o 
  19   5   5      233.34      205.81     39.57 o 
  20   5   5      755.81      773.66    123.45 o 
  21   5   5      559.25      557.24     97.01 o 
  22   5   5     3282.89     3111.70    382.84 o 
  23   5   5      353.14      462.81     86.28 o 
  24   5   5     3567.83     3463.19    334.60 o 
 -27   6   5      642.57      700.05     89.42 o 
 -26   6   5      978.65      924.98    103.02 o 
 -25   6   5       18.50       49.93     40.73 o 
 -24   6   5      377.84      391.25     64.99 o 
 -23   6   5      298.50      216.99     46.35 o 
 -22   6   5      100.48      100.16     28.41 o 
 -21   6   5     1884.36     1819.54    178.53 o 
 -20   6   5     1374.85     1296.61    118.31 o 
 -19   6   5     1683.19     2161.13    186.09 o 
 -18   6   5      877.29      793.59     74.99 o 
 -17   6   5      252.18      264.09     36.29 o 
 -16   6   5        3.52       82.69     31.25 o 
 -15   6   5     1450.82     1483.66     96.36 o 
 -14   6   5     2833.32     2795.44    118.30 o 
 -13   6   5     8090.97     7639.15    245.02 o 
 -12   6   5       22.32       71.27     23.29 o 
 -11   6   5      877.47      956.08     72.31 o 
 -10   6   5      204.47      218.16     38.16 o 
  -9   6   5      917.71      965.51     72.83 o 
  -8   6   5      762.71      954.97     72.55 o 
  -7   6   5    23066.48    23462.37    232.87 o 
  -6   6   5      415.03      463.02     59.43 o 
  -5   6   5     8268.70     8452.84    179.74 o 
  -4   6   5     1422.83     1568.07     89.89 o 
  -3   6   5      722.89      707.94     57.54 o 
  -2   6   5      401.08      437.19     55.88 o 
  -1   6   5     6939.85     6850.06    180.97 o 
   0   6   5     2944.21     3092.92    142.38 o 
   1   6   5     5446.17     5561.15    207.76 o 
   2   6   5       46.91       85.25     49.18 o 
   3   6   5     5469.15     4878.26    156.65 o 
   4   6   5       41.90       91.94     32.75 o 
   5   6   5       49.49       83.75     30.35 o 
   6   6   5        2.61       87.42     33.08 o 
   7   6   5       27.04       58.56     33.00 o 
   8   6   5       84.69      104.48     43.40 o 
   9   6   5    10443.61    11144.66    231.42 o 
  10   6   5      624.50      524.31     86.08 o 
  11   6   5     8227.54     8259.97    287.86 o 
  12   6   5      379.09      353.79     46.44 o 
  13   6   5       20.20      117.18     45.72 o 
  14   6   5       57.11      111.85     31.84 o 
  15   6   5     3610.76     3711.03    276.47 o 
  16   6   5      257.48      211.52     38.08 o 
  17   6   5     5514.77     6212.31    429.28 o 
  18   6   5      357.77      226.62     52.30 o 
  19   6   5       65.36       61.37     38.96 o 
  20   6   5       30.85      103.62     37.53 o 
  21   6   5      434.43      372.82     74.96 o 
  22   6   5      857.33      948.12    109.94 o 
  23   6   5     1913.86     1655.91    173.76 o 
  24   6   5      135.20      114.06     45.78 o 
 -26   7   5      116.73      199.79     38.19 o 
 -25   7   5       22.76      225.27     63.17 o 
 -24   7   5       35.67       79.63     40.08 o 
 -23   7   5      492.85      446.83     79.55 o 
 -22   7   5      350.23      452.47     68.89 o 
 -21   7   5       50.59      119.45     35.21 o 
 -20   7   5     1148.81     1335.51    145.21 o 
 -19   7   5      306.89      258.89     67.73 o 
 -18   7   5     2587.18     2820.69    247.27 o 
 -17   7   5     2185.20     2160.64    242.63 o 
 -16   7   5     2083.53     1933.57    187.90 o 
 -15   7   5       14.11       46.46     28.12 o 
 -14   7   5      576.57      500.37     59.67 o 
 -13   7   5      145.34      159.28     34.59 o 
 -12   7   5       22.81       66.73     32.15 o 
 -11   7   5     2465.74     2807.35    148.76 o 
 -10   7   5      512.18      617.30     50.30 o 
  -9   7   5      269.72      184.38     37.18 o 
  -8   7   5      218.59      279.90     39.97 o 
  -7   7   5     3547.13     3670.07    148.80 o 
  -6   7   5      726.79     1005.47     78.20 o 
  -5   7   5      765.54      860.33     71.05 o 
  -4   7   5     3300.64     3192.54    124.59 o 
  -3   7   5     1727.37     1937.40    125.81 o 
  -2   7   5     9933.23    10417.50    255.55 o 
  -1   7   5      988.71     1259.70    114.52 o 
   0   7   5      167.16      188.31     47.91 o 
   1   7   5       53.89       21.84     19.16 o 
   2   7   5      260.61      322.71     51.31 o 
   3   7   5     3672.54     3799.39    172.45 o 
   4   7   5     3254.73     3132.19    166.72 o 
   5   7   5      622.96      604.63     67.01 o 
   6   7   5       12.39       97.33     50.09 o 
   7   7   5      567.66      566.04     64.60 o 
   8   7   5     2014.61     1927.93    155.49 o 
   9   7   5       84.93      120.80     37.80 o 
  10   7   5      588.05      777.15     89.87 o 
  11   7   5      513.23      409.69     69.19 o 
  12   7   5     1377.39     1495.81    126.67 o 
  13   7   5      740.54      658.35     80.84 o 
  14   7   5     1380.40     1335.70    114.91 o 
  15   7   5       82.45       42.55     47.85 o 
  16   7   5      166.44      160.11     54.74 o 
  17   7   5      181.57      177.78     51.47 o 
  18   7   5      279.25      186.74     49.43 o 
  19   7   5       99.98       98.00     56.71 o 
  20   7   5       66.26      116.15     33.15 o 
  21   7   5      277.03      328.68     62.51 o 
  22   7   5       24.44       66.48     29.09 o 
  23   7   5       59.70       44.66     29.82 o 
 -25   8   5        2.15      108.72     45.75 o 
 -24   8   5      109.30      191.24     54.26 o 
 -23   8   5       42.98       55.59     40.40 o 
 -22   8   5      264.31      246.77     69.83 o 
 -21   8   5      133.08      127.95     37.76 o 
 -20   8   5       46.27       93.56     69.94 o 
 -19   8   5        5.61       74.18     36.10 o 
 -18   8   5      134.00      117.14     36.65 o 
 -17   8   5      489.51      463.87     87.49 o 
 -16   8   5       41.13       83.75     41.51 o 
 -15   8   5        3.04       40.29     26.29 o 
 -14   8   5     2294.15     2145.23    176.83 o 
 -13   8   5     2945.65     2991.33    214.78 o 
 -12   8   5       22.17      104.25     28.21 o 
 -11   8   5     2127.49     2553.70    171.78 o 
 -10   8   5      105.34      134.17     36.96 o 
  -9   8   5     2444.08     2197.71    145.82 o 
  -8   8   5     1239.30     1339.51    113.64 o 
  -7   8   5     4345.12     4159.65    169.37 o 
  -6   8   5      190.17      199.67     35.29 o 
  -5   8   5     4076.30     4350.37    214.05 o 
  -4   8   5      619.26      660.74     72.34 o 
  -3   8   5     5570.80     5661.15    157.82 o 
  -2   8   5      119.88       84.23     60.56 o 
  -1   8   5     6169.26     6117.24    213.48 o 
   0   8   5      375.42      408.76     61.26 o 
   1   8   5     4552.57     4585.47    249.74 o 
   2   8   5      630.99      814.72     68.34 o 
   3   8   5     5390.15     5197.10    233.77 o 
   4   8   5     1473.79     1530.18    109.56 o 
   5   8   5        9.83       84.18     25.49 o 
   6   8   5      231.06      176.92     59.33 o 
   7   8   5      530.64      521.50     69.74 o 
   8   8   5      822.77      755.33     92.39 o 
   9   8   5     2010.49     2009.08    277.21 o 
  10   8   5     1351.48     1144.00    128.46 o 
  11   8   5      255.93      255.70     53.76 o 
  12   8   5      126.12      121.95     32.62 o 
  13   8   5      807.90      831.05    112.07 o 
  14   8   5       91.60      147.80    214.42 o 
  15   8   5      169.07      139.01     46.87 o 
  16   8   5        2.13       18.76     30.96 o 
  17   8   5      362.77      396.53     76.23 o 
  18   8   5       53.80       97.76     44.42 o 
  19   8   5       20.06       96.10     41.14 o 
  20   8   5        0.12       93.39     46.73 o 
  21   8   5        2.32       86.10     33.47 o 
  22   8   5       11.19       44.58     26.81 o 
 -24   9   5        6.08      129.38     46.00 o 
 -23   9   5      659.11      648.07    143.17 o 
 -22   9   5      632.24      745.69    126.30 o 
 -21   9   5     1046.16     1002.94    181.99 o 
 -20   9   5      723.47      648.83     99.12 o 
 -19   9   5      262.08       93.67     55.59 o 
 -18   9   5      266.97      168.46     53.75 o 
 -17   9   5     1045.75     1093.82    147.57 o 
 -16   9   5     1093.26     1218.00    130.58 o 
 -15   9   5     1422.46     1474.48    141.95 o 
 -14   9   5     3559.36     3763.25    384.01 o 
 -13   9   5     1583.04     1780.88    164.40 o 
 -12   9   5     3191.45     2976.55    231.68 o 
 -11   9   5     2076.61     2220.22    193.26 o 
 -10   9   5     1835.29     1805.51    163.34 o 
  -9   9   5      428.17      494.14     55.44 o 
  -8   9   5     5077.28     5429.25    277.76 o 
  -7   9   5     1502.96     1586.96    128.46 o 
  -6   9   5    18271.92    17405.32    458.32 o 
  -5   9   5     4046.80     4052.82    211.76 o 
  -4   9   5    15410.39    15339.02    290.42 o 
  -3   9   5      381.98      413.59     85.17 o 
  -2   9   5     2419.47     2435.41    179.98 o 
  -1   9   5       23.20      113.81     35.54 o 
   0   9   5    13046.89    13183.43    271.13 o 
   1   9   5      934.46     1105.55     81.68 o 
   2   9   5    15647.54    15663.54    294.42 o 
   3   9   5      123.34      121.48     32.91 o 
   4   9   5     1245.81     1433.01     99.99 o 
   5   9   5      448.93      582.92     80.75 o 
   6   9   5     2042.11     2160.19    168.52 o 
   7   9   5      266.70      315.77     55.04 o 
   8   9   5    11015.71    11107.52    311.48 o 
   9   9   5      208.35      288.68     56.41 o 
  10   9   5      999.59      957.34    118.76 o 
  11   9   5      201.75      162.88     93.52 o 
  12   9   5      918.49     1224.06    235.15 o 
  13   9   5      110.37      149.78     74.64 o 
  14   9   5     1480.87     1667.14    337.35 o 
  15   9   5       97.19      136.62     71.24 o 
  16   9   5     1048.10     1042.41    144.60 o 
  17   9   5       20.33        0.00     33.62 o 
  18   9   5     2017.73     2045.06    283.99 o 
  19   9   5      185.15       84.27     33.77 o 
  20   9   5      460.88      423.59     56.57 o 
  21   9   5      126.69      106.69     34.47 o 
 -23  10   5      356.02      339.85     81.78 o 
 -22  10   5      200.00      205.17     43.12 o 
 -21  10   5     1432.22     1450.08    144.27 o 
 -20  10   5     2190.47     2209.94    369.40 o 
 -19  10   5      692.62      669.15    111.25 o 
 -18  10   5     1300.99     1208.66    169.94 o 
 -17  10   5     1031.85     1014.22    138.82 o 
 -16  10   5      305.49      402.90     71.17 o 
 -15  10   5     2308.39     2242.68    252.97 o 
 -14  10   5      573.98      656.45     83.94 o 
 -13  10   5     3539.17     3540.10    354.57 o 
 -12  10   5     1655.33     1773.79    182.97 o 
 -11  10   5     2670.21     2688.74    232.36 o 
 -10  10   5     1239.42     1294.71    121.43 o 
  -9  10   5     7547.11     7847.05    260.37 o 
  -8  10   5     1670.07     1902.50    171.38 o 
  -7  10   5    10104.34     9894.87    276.47 o 
  -6  10   5     2410.54     2422.73    181.94 o 
  -5  10   5    10405.95    10451.27    487.08 o 
  -4  10   5     1966.16     2071.85    288.59 o 
  -3  10   5    10183.49    10747.02    282.13 o 
  -2  10   5       95.62       56.95     49.77 o 
  -1  10   5     7545.85     7996.24    369.52 o 
   0  10   5      175.30      225.93     65.17 o 
   1  10   5     7124.86     7002.30    331.75 o 
   2  10   5      214.56      174.35     46.44 o 
   3  10   5    10871.37    10910.76    258.47 o 
   4  10   5     1451.41     1269.56    124.10 o 
   5  10   5     4864.05     5174.04    371.16 o 
   6  10   5      770.79      754.49     79.90 o 
   7  10   5     3429.91     3335.61    280.18 o 
   8  10   5       12.15       28.47     48.35 o 
   9  10   5     5044.16     5661.40    716.50 o 
  10  10   5      273.61      236.37     52.91 o 
  11  10   5     2115.71     1978.77    364.94 o 
  12  10   5      348.88      520.66    149.21 o 
  13  10   5     1437.87     1631.93    345.85 o 
  15  10   5     2241.23     2013.60    515.94 o 
  16  10   5      236.85      240.00    108.90 o 
  17  10   5     4422.94     4846.77    498.30 o 
  18  10   5        1.39       70.59     36.14 o 
  19  10   5      898.18      760.29    118.58 o 
  20  10   5       32.41       39.23     31.19 o 
 -21  11   5      327.46      384.72    139.03 o 
 -20  11   5     1364.99     1509.71    238.04 o 
 -19  11   5     2857.90     3201.48    255.80 o 
 -18  11   5     2461.28     2430.95    520.92 o 
 -17  11   5      262.84      278.54     65.95 o 
 -16  11   5     1547.21     1284.60    191.63 o 
 -15  11   5      132.98      170.56     48.57 o 
 -14  11   5     2793.30     2898.08    335.69 o 
 -13  11   5      365.45      370.53     63.09 o 
 -12  11   5     3622.31     3895.29    370.85 o 
 -11  11   5        9.87       86.73     49.02 o 
 -10  11   5     4623.21     4899.79    416.55 o 
  -9  11   5      344.19      427.07     67.94 o 
  -8  11   5    11268.39    11454.26    408.32 o 
  -7  11   5      880.96      873.07    108.69 o 
  -6  11   5     6725.57     7034.90    259.80 o 
  -5  11   5      521.84      754.63    108.27 o 
  -4  11   5     4740.67     5043.42    540.86 o 
  -3  11   5     2271.20     2389.04    255.33 o 
  -2  11   5    13321.04    13900.81    348.20 o 
  -1  11   5      277.07      258.61     76.99 o 
   0  11   5     6754.75     7216.15    278.79 o 
   1  11   5       27.59      112.32     34.02 o 
   2  11   5     5472.45     5397.93    569.27 o 
   3  11   5     1655.31     1819.16    204.06 o 
   4  11   5    15264.86    15773.96    460.71 o 
   5  11   5      721.06      613.62     87.90 o 
   6  11   5     6116.79     6226.01    374.20 o 
   7  11   5      100.86      165.69     51.98 o 
   8  11   5     2960.87     3743.49    482.25 o 
   9  11   5       16.70       99.90     46.27 o 
  10  11   5     3822.22     4591.97    459.71 o 
  11  11   5      122.46      258.93     83.60 o 
  12  11   5     3337.48     3304.33    377.91 o 
  13  11   5      554.84      620.23    124.11 o 
  14  11   5     2550.46     2575.43    568.00 o 
  15  11   5      504.12      584.93    189.52 o 
  16  11   5     3488.55     3336.47    547.07 o 
  17  11   5       67.65       54.95     67.44 o 
  18  11   5      891.16      843.27    153.34 o 
 -19  12   5      812.19      823.52    114.37 o 
 -18  12   5     1578.78     1819.07    216.71 o 
 -17  12   5     2318.36     1971.82    349.34 o 
 -16  12   5      329.70      261.77     78.91 o 
 -15  12   5     1628.37     1705.83    287.05 o 
 -14  12   5       20.70       92.81     30.07 o 
 -13  12   5     1788.60     2024.47    278.82 o 
 -12  12   5      171.86      173.39     47.53 o 
 -11  12   5     2381.48     2351.95    289.50 o 
 -10  12   5      453.12      527.05     76.19 o 
  -9  12   5     4973.39     4882.84    336.06 o 
  -8  12   5      115.98      157.55     32.97 o 
  -7  12   5     3448.75     3775.98    342.90 o 
  -6  12   5      151.19      167.79     44.27 o 
  -5  12   5     3458.51     3884.72    479.45 o 
  -4  12   5     1217.25     1412.32    182.69 o 
  -3  12   5     3673.38     4065.08    450.03 o 
  -2  12   5      491.11      496.66     80.27 o 
  -1  12   5     5688.76     6044.19    229.56 o 
   0  12   5      116.20      176.72     58.15 o 
   1  12   5     6429.60     7062.27    301.72 o 
   2  12   5      884.15      939.25    150.44 o 
   3  12   5     5848.17     6714.91    485.16 o 
   4  12   5      831.06      897.17    180.27 o 
   5  12   5     5731.86     5894.81    459.24 o 
   6  12   5      187.70      183.16     62.88 o 
   7  12   5     6069.26     6514.95    596.41 o 
   8  12   5        9.44      116.80     76.53 o 
   9  12   5     2064.58     2176.54    376.73 o 
  10  12   5      115.45      231.58     65.39 o 
  11  12   5     2725.66     3246.84    476.01 o 
  12  12   5      145.86      104.19     58.08 o 
  13  12   5     5372.62     5766.15    614.07 o 
  14  12   5      480.69      565.16    104.14 o 
  15  12   5     1403.30     1555.29    176.14 o 
  16  12   5       44.69       67.18     57.63 o 
 -17  13   5      519.14      425.06     98.78 o 
 -16  13   5     1252.28     1401.86    151.17 o 
 -15  13   5      208.47      244.03     65.01 o 
 -14  13   5      715.85      699.24     97.24 o 
 -13  13   5        9.64      109.17     29.42 o 
 -12  13   5      710.67      585.95    116.37 o 
 -11  13   5       42.03       88.47     26.42 o 
 -10  13   5     1088.70      937.05    133.69 o 
  -9  13   5      149.07      157.15     46.96 o 
  -8  13   5     1013.53      884.63    122.57 o 
  -7  13   5       13.89       50.59     26.75 o 
  -6  13   5      286.20      230.42     56.57 o 
  -5  13   5        1.76       80.98     46.15 o 
  -4  13   5      780.46      920.09    162.76 o 
  -3  13   5       30.49      157.71     54.68 o 
  -2  13   5      232.89      279.30     77.42 o 
  -1  13   5      423.48      371.89     68.36 o 
   0  13   5      987.15      855.74    131.31 o 
   1  13   5      138.27      155.43     39.97 o 
   2  13   5     1045.24     1232.36    218.41 o 
   3  13   5       29.79       77.21     40.51 o 
   4  13   5      681.98      855.51    185.82 o 
   5  13   5      514.51      422.02    107.56 o 
   6  13   5      729.24      800.16    150.43 o 
   7  13   5      258.96      212.14     69.23 o 
   8  13   5     1656.47     1633.22    295.46 o 
   9  13   5       23.70      105.41     47.94 o 
  10  13   5     1414.77     1255.18    211.30 o 
  11  13   5        0.21      117.78     47.18 o 
  12  13   5     2154.19     2342.09    240.22 o 
  13  13   5       99.21      107.14     50.21 o 
  14  13   5      749.42      729.76    143.44 o 
 -14  14   5      506.92      349.95     80.61 o 
 -13  14   5      252.38      177.45     65.88 o 
 -12  14   5       39.27      145.44     39.95 o 
 -11  14   5        6.28       29.95     65.82 o 
 -10  14   5       84.84      121.60     87.56 o 
  -9  14   5        4.12      126.78     71.19 o 
  -8  14   5      649.51      435.36    173.97 o 
  -7  14   5       30.62       73.53     29.87 o 
  -6  14   5        0.06       51.47     29.53 o 
  -5  14   5      249.02      169.68     94.32 o 
  -4  14   5      501.44      518.04    116.92 o 
  -3  14   5       18.68      102.37     35.09 o 
  -2  14   5      149.05      213.27     67.78 o 
  -1  14   5      139.71      228.04    101.81 o 
   0  14   5      173.43      162.56     61.17 o 
   1  14   5       41.63      134.66     50.77 o 
   2  14   5       50.06       30.14     38.29 o 
   3  14   5        1.94       37.56     58.13 o 
   4  14   5        5.68       21.97    103.57 o 
   5  14   5      226.08      245.91     65.63 o 
   6  14   5        7.85      165.04     46.35 o 
   7  14   5       35.39      115.39     45.28 o 
   8  14   5      180.38      195.92     69.68 o 
   9  14   5      505.66      535.01     94.07 o 
  10  14   5       23.83       84.51     39.50 o 
  11  14   5      856.28      922.32    118.29 o 
 -11  15   5        0.28       79.79     35.51 o 
 -10  15   5       81.71       61.38    141.39 o 
  -9  15   5        0.86       82.95     40.31 o 
  -8  15   5      335.01      218.68     42.84 o 
  -7  15   5        4.96      149.07     50.39 o 
  -6  15   5      435.44      477.84     86.93 o 
  -5  15   5       29.67       93.64     69.42 o 
  -4  15   5      761.73      669.64    101.39 o 
  -3  15   5       67.73      158.94     46.27 o 
  -2  15   5      869.23      949.75    130.48 o 
  -1  15   5        0.35       78.56     50.20 o 
   0  15   5      380.01      438.35     90.61 o 
   1  15   5        9.27       65.93     40.91 o 
   2  15   5      409.45      423.77     94.15 o 
   3  15   5       26.56       92.88     99.10 o 
   4  15   5      292.32      231.48     57.42 o 
   5  15   5      119.93      236.29     69.32 o 
   6  15   5      188.82      168.14     61.14 o 
   7  15   5        0.04      123.79     59.28 o 
   8  15   5       69.60       74.92     52.56 o 
 -29   0   6     1056.50      952.07    169.41 o 
 -28   0   6     1011.47     1012.20    186.02 o 
 -27   0   6      568.94      640.42    101.97 o 
 -26   0   6     2285.25     2361.96    366.12 o 
 -25   0   6     3463.41     3404.38    463.64 o 
 -24   0   6     1647.70     1508.12    202.40 o 
 -23   0   6     7951.36     8294.40    427.77 o 
 -22   0   6     8702.82     8762.58    519.63 o 
 -21   0   6     2441.72     2119.10    219.15 o 
 -20   0   6    10011.35    11046.99    367.29 o 
 -19   0   6     5273.22     5670.20    641.01 o 
 -18   0   6    30066.76    33029.40    606.25 o 
 -17   0   6    10375.52    11155.76    300.50 o 
 -16   0   6    27590.47    28801.26    416.96 o 
 -15   0   6     2092.26     2173.72    158.80 o 
 -14   0   6     5100.39     5293.19    221.66 o 
 -13   0   6     6826.03     6331.43    183.19 o 
 -12   0   6    19273.28    18522.63    422.88 o 
 -11   0   6    10759.96    10971.35    313.61 o 
 -10   0   6    21939.21    20260.69    233.44 o 
  -9   0   6     5145.73     5060.98    177.09 o 
  -8   0   6    35395.11    33629.62    248.62 o 
  -7   0   6     3912.26     3802.54    177.34 o 
  -6   0   6     3297.88     3037.24    135.57 o 
  -5   0   6      866.24      691.70     84.23 o 
  -4   0   6    44030.54    42973.95    444.89 o 
  -3   0   6       24.97       45.26     25.39 o 
  -2   0   6      977.84      914.10     59.39 o 
  -1   0   6    21106.32    21190.17    336.54 o 
   0   0   6     7309.33     7317.66    232.48 o 
   1   0   6     4725.16     4717.24    236.02 o 
   2   0   6     2106.95     1791.31    172.85 o 
   3   0   6      748.98      685.82     70.34 o 
   4   0   6    27315.52    27395.12    408.47 o 
   5   0   6       25.38       29.24     57.87 o 
   6   0   6    44521.18    46288.09    435.59 o 
   7   0   6     1510.19     1519.42    109.36 o 
   8   0   6    15964.07    16484.20    228.42 o 
   9   0   6      198.74      229.95     47.04 o 
  10   0   6    15371.89    14461.97    235.44 o 
  11   0   6       78.23       45.31     78.06 o 
  12   0   6    42495.04    41370.21   8180.21 o 
  13   0   6      330.00      232.91     47.16 o 
  14   0   6     4452.09     5134.25    267.32 o 
  15   0   6      191.41      157.23     93.89 o 
  16   0   6    31437.22    32881.61    925.13 o 
  17   0   6     1161.17      880.38    144.45 o 
  18   0   6    23449.46    27031.88   1347.28 o 
  19   0   6      583.30      537.96    113.08 o 
  20   0   6     5496.57     5875.87    723.39 o 
  21   0   6       24.52      107.68    151.21 o 
  22   0   6     1759.83     1869.49    489.33 o 
  23   0   6      818.56      685.56    405.54 o 
  24   0   6     6147.88     5701.45    622.44 o 
  25   0   6      534.15      324.98    107.83 o 
 -29   1   6      487.87      435.59     65.06 o 
 -28   1   6     1229.26     1210.22    122.28 o 
 -27   1   6      871.28      903.89     91.31 o 
 -26   1   6     1894.63     1577.66    204.68 o 
 -25   1   6     1413.08     1319.14    155.23 o 
 -24   1   6     3414.09     3240.39    257.58 o 
 -23   1   6     3652.86     3497.85    225.82 o 
 -22   1   6     2929.26     3078.36    209.27 o 
 -21   1   6     7730.02     8190.73    270.09 o 
 -20   1   6     5849.29     5964.66    307.06 o 
 -19   1   6     5995.74     6140.43    229.72 o 
 -18   1   6     7527.27     7898.94    287.36 o 
 -17   1   6    20586.15    21057.65    311.55 o 
 -16   1   6     8029.92     8159.97    199.15 o 
 -15   1   6     9809.50    10454.79    174.40 o 
 -14   1   6     6744.97     6970.21    151.69 o 
 -13   1   6    21402.89    21688.31    246.48 o 
 -12   1   6     3592.31     3448.65    106.50 o 
 -11   1   6    17392.24    16375.65    185.99 o 
 -10   1   6     2572.47     2577.57    119.75 o 
  -9   1   6    20593.33    20497.59    170.90 o 
  -8   1   6     1164.21     1004.24     40.53 o 
  -7   1   6     5292.57     4962.20    108.93 o 
  -6   1   6    12269.37    11607.46    257.48 o 
  -5   1   6    34712.62    33424.93    317.76 o 
  -4   1   6     2731.64     2745.76    120.11 o 
  -3   1   6    31555.55    30008.54    350.05 o 
  -2   1   6      241.04      295.38     34.44 o 
  -1   1   6     4628.62     5086.13    137.30 o 
   0   1   6      268.63      182.85     21.02 o 
   1   1   6      557.76      670.58     70.87 o 
   2   1   6      944.76     1009.11     42.32 o 
   3   1   6    21676.76    20515.03    233.44 o 
   4   1   6      370.82      317.67     41.50 o 
   5   1   6    23192.00    22628.71    259.55 o 
   6   1   6      756.47      739.83     66.93 o 
   7   1   6    22805.81    24116.43    318.79 o 
   8   1   6      702.75      748.12     76.72 o 
   9   1   6    24732.58    26131.63    202.90 o 
  10   1   6        5.04        0.00     27.09 o 
  11   1   6    23388.82    24969.42    271.67 o 
  12   1   6       59.15       33.48     40.90 o 
  13   1   6     9027.39     9497.88    219.64 o 
  14   1   6      106.97        0.00     61.62 o 
  15   1   6    19249.88    20842.05    317.43 o 
  16   1   6      644.22      515.17     62.85 o 
  17   1   6    21901.52    24132.17    760.15 o 
  18   1   6      951.43      830.05     99.50 o 
  19   1   6     5552.42     6289.76    334.96 o 
  20   1   6       71.52       53.21     22.13 o 
  21   1   6     5605.37     5578.35    450.17 o 
  22   1   6      597.17      540.17    151.77 o 
  23   1   6     2085.91     1669.03    376.64 o 
  24   1   6      313.75      289.94     92.83 o 
  25   1   6     2114.50     1801.05    221.72 o 
 -29   2   6      415.98      348.12     53.46 o 
 -28   2   6      391.69      347.53     66.70 o 
 -27   2   6     1755.40     1800.97    160.65 o 
 -26   2   6      469.07      372.69     77.19 o 
 -25   2   6      714.64      811.54    100.25 o 
 -24   2   6      675.77      768.10     86.84 o 
 -23   2   6      651.81      585.87     91.70 o 
 -22   2   6     3270.27     3057.15    238.35 o 
 -21   2   6     1699.26     1699.00    129.00 o 
 -20   2   6     2091.82     1780.37    136.10 o 
 -19   2   6     2444.96     2469.05    140.92 o 
 -18   2   6     3352.87     3224.59    160.85 o 
 -17   2   6      406.06      349.17     57.37 o 
 -16   2   6     7329.10     7641.20    167.17 o 
 -15   2   6     6794.07     6773.45    167.39 o 
 -14   2   6     9617.29     9902.65    171.22 o 
 -12   2   6    11508.30    11488.14    176.85 o 
 -11   2   6     3078.06     3037.85    107.20 o 
 -10   2   6     6484.77     5605.93    140.86 o 
  -9   2   6     3245.33     3177.22    118.82 o 
  -8   2   6     2477.17     1907.23     97.93 o 
  -7   2   6     3106.27     3482.36    166.72 o 
  -6   2   6      156.52      202.91     38.38 o 
  -5   2   6     1331.86     1343.91     74.47 o 
  -4   2   6    31836.86    34339.61    210.08 o 
  -3   2   6    21300.01    21102.47    209.64 o 
  -2   2   6     7497.89     7244.69    198.88 o 
  -1   2   6     3144.48     2896.51    104.65 o 
   0   2   6     3868.66     5061.00    133.23 o 
   1   2   6     1626.10     1770.22    138.70 o 
   2   2   6     5509.35     5548.94    177.69 o 
   3   2   6      385.20      372.78     47.36 o 
   4   2   6    15294.21    16531.06    209.31 o 
   5   2   6     1587.29     1502.63     96.05 o 
   6   2   6      850.09     1052.79     72.19 o 
   7   2   6       71.01       25.60     42.85 o 
   8   2   6     7135.57     6403.55    217.72 o 
   9   2   6      149.24       67.96     38.78 o 
  10   2   6    17847.97    18208.42    237.58 o 
  11   2   6      195.42      187.68     35.97 o 
  12   2   6     2785.51     2812.01    152.89 o 
  13   2   6      130.36      154.23     46.20 o 
  14   2   6     2126.49     1984.21    144.01 o 
  15   2   6      369.87      279.63     45.96 o 
  16   2   6     5096.65     4922.73    331.63 o 
  17   2   6      299.12      274.32     63.58 o 
  18   2   6      822.40      850.26    103.29 o 
  19   2   6       69.14       65.15     40.54 o 
  20   2   6     2623.32     2514.69    296.71 o 
  21   2   6      112.05       57.13     77.24 o 
  22   2   6     2686.30     2189.10    356.41 o 
  23   2   6      242.16      156.14     67.38 o 
  24   2   6      295.71      468.54    106.74 o 
  25   2   6       80.66       89.20     56.86 o 
 -28   3   6      126.09       80.46     40.20 o 
 -27   3   6      109.32      150.43     53.88 o 
 -26   3   6        6.38       86.01     33.70 o 
 -25   3   6        5.38       77.46     23.04 o 
 -24   3   6      354.51      259.47     78.30 o 
 -23   3   6       45.42      111.02     32.94 o 
 -22   3   6        8.79       44.97     26.42 o 
 -21   3   6      664.62      583.45     99.54 o 
 -20   3   6      378.04      362.55     45.71 o 
 -19   3   6      534.15      490.28     47.12 o 
 -18   3   6      539.50      406.40     63.26 o 
 -17   3   6      323.35      202.60     48.24 o 
 -16   3   6        1.89       33.90     28.12 o 
 -15   3   6      443.16      414.31     39.15 o 
 -14   3   6       19.88       55.92     19.39 o 
 -13   3   6      102.03       64.94     19.53 o 
 -12   3   6     4325.50     4137.19    113.76 o 
 -11   3   6       50.86       78.66     22.35 o 
 -10   3   6      915.30     1017.32     54.19 o 
  -9   3   6     4342.75     4589.43    165.72 o 
  -8   3   6      358.94      440.93     42.92 o 
  -7   3   6     2036.34     1979.72    118.09 o 
  -6   3   6      303.64      343.08     50.08 o 
  -5   3   6     2916.82     2759.10    154.85 o 
  -4   3   6      729.73      825.61     37.66 o 
  -3   3   6      615.09      695.96     56.58 o 
  -2   3   6      321.28      336.76     34.14 o 
  -1   3   6    10962.19    10050.27    200.33 o 
   0   3   6      193.48      188.14     26.07 o 
   1   3   6     5123.66     5049.96    147.42 o 
   2   3   6     1546.83     1657.24     83.70 o 
   3   3   6      267.30      451.40     46.89 o 
   4   3   6      178.82      142.46     28.92 o 
   5   3   6      933.37     1083.32     54.68 o 
   6   3   6      369.27      317.78     36.80 o 
   7   3   6     3479.25     3249.01    153.87 o 
   8   3   6      569.21      620.30     69.52 o 
   9   3   6        6.90       73.40     21.98 o 
  10   3   6      594.19      677.15     79.55 o 
  11   3   6      203.26      210.51     51.00 o 
  12   3   6        1.87      115.73     34.25 o 
  13   3   6      693.85      842.41     70.59 o 
  14   3   6       77.46      114.25     29.12 o 
  15   3   6      116.31      132.85     37.61 o 
  16   3   6       35.81       45.29     21.91 o 
  17   3   6       78.56       91.34     44.41 o 
  18   3   6      158.66      213.00     53.16 o 
  19   3   6       67.36      181.62     67.09 o 
  20   3   6        0.16       60.83     90.56 o 
  21   3   6      430.82      555.80    147.73 o 
  22   3   6       56.01       21.06     31.16 o 
  23   3   6      730.89      896.77    126.37 o 
  24   3   6      266.18      264.07     82.76 o 
  25   3   6       40.82       67.66    103.21 o 
 -28   4   6       12.43       38.05     30.92 o 
 -27   4   6      194.13      180.55     52.10 o 
 -26   4   6      328.09      219.42     41.08 o 
 -25   4   6      163.04      194.09     61.91 o 
 -24   4   6      189.95      177.43     31.50 o 
 -23   4   6      213.58      225.82     42.92 o 
 -22   4   6        1.18       45.81     29.20 o 
 -21   4   6      589.67      487.45     57.83 o 
 -20   4   6      411.50      337.83     55.39 o 
 -19   4   6      716.02      820.20     60.70 o 
 -18   4   6     3941.75     3667.59    287.27 o 
 -17   4   6      166.12      125.89     36.76 o 
 -16   4   6      106.86      140.25     28.72 o 
 -15   4   6       81.56      126.03     33.45 o 
 -14   4   6     1029.62      989.63     53.79 o 
 -13   4   6      147.85       88.58     26.98 o 
 -12   4   6     5715.14     5547.59    142.19 o 
 -11   4   6      724.78      767.25     47.08 o 
 -10   4   6     1418.91     1400.23    105.60 o 
  -9   4   6      281.47      261.03     30.14 o 
  -8   4   6     9501.11    10591.92    273.37 o 
  -7   4   6     2393.17     2615.56    122.76 o 
  -6   4   6     7959.69     8788.95    203.19 o 
  -5   4   6     1027.29     1221.35     69.12 o 
  -4   4   6     1031.46     1053.36     57.56 o 
  -3   4   6     1246.16     1444.82     74.20 o 
  -2   4   6      159.42      161.40     45.97 o 
  -1   4   6     3006.96     2835.04    125.02 o 
   0   4   6    22322.45    23811.37    359.03 o 
   1   4   6      324.70      364.26     47.05 o 
   2   4   6      236.32      170.09     31.33 o 
   3   4   6       43.50       46.98     26.12 o 
   4   4   6     3688.92     4491.40    199.99 o 
   5   4   6      623.03      588.20     62.71 o 
   6   4   6      139.12      188.22     38.51 o 
   7   4   6      346.13      342.33     47.59 o 
   8   4   6     3265.39     3955.82    207.84 o 
   9   4   6      157.65      210.90     35.94 o 
  10   4   6     2534.90     2403.61    116.91 o 
  11   4   6       51.94       35.47     46.20 o 
  12   4   6     1294.33     1378.89     80.39 o 
  13   4   6       31.56       91.10     25.35 o 
  14   4   6       40.66       89.90     24.11 o 
  15   4   6      129.28      117.99     25.72 o 
  16   4   6       67.14       58.15     24.21 o 
  17   4   6      187.19      263.52     43.47 o 
  18   4   6     1284.97     1253.00    140.40 o 
  19   4   6      408.90      331.43     71.20 o 
  20   4   6       60.98      149.01     47.01 o 
  21   4   6       54.93       61.57     49.36 o 
  22   4   6      404.35      284.61     94.08 o 
  23   4   6        9.66       93.40     80.01 o 
  24   4   6       35.38      116.50     56.22 o 
 -27   5   6      678.33      680.54    176.59 o 
 -26   5   6      325.36      227.38     54.04 o 
 -25   5   6      410.70      357.93     61.30 o 
 -24   5   6     2189.73     1837.31    220.65 o 
 -23   5   6     1002.37      931.71    112.97 o 
 -22   5   6      564.59      529.12     67.60 o 
 -21   5   6     1263.39     1206.42    112.82 o 
 -20   5   6      241.74      264.98     39.82 o 
 -19   5   6     1732.63     1675.84    134.86 o 
 -18   5   6     4890.79     4638.70    282.56 o 
 -17   5   6     2237.22     2187.25    169.32 o 
 -16   5   6     1874.15     2248.15    129.37 o 
 -15   5   6     1285.78     1305.06     65.96 o 
 -14   5   6       54.88      107.53     39.21 o 
 -13   5   6    12807.43    12905.33    216.44 o 
 -12   5   6     9583.88     9035.18    184.04 o 
 -11   5   6    13438.16    14268.12    273.52 o 
 -10   5   6     6268.79     6231.21    155.43 o 
  -9   5   6      733.19      962.09     55.12 o 
  -8   5   6      270.94      342.83     38.34 o 
  -7   5   6      752.13      608.25     75.94 o 
  -6   5   6     3255.69     3280.16    119.24 o 
  -5   5   6    14714.30    14384.62    203.23 o 
  -4   5   6     1325.22     1586.00     94.57 o 
  -3   5   6     4505.71     4477.45    170.90 o 
  -2   5   6     1646.79     1957.06    130.60 o 
  -1   5   6      163.66      104.20     37.10 o 
   0   5   6       79.76      158.45     33.53 o 
   1   5   6      404.05      425.54     51.97 o 
   2   5   6      141.96      193.94     40.23 o 
   3   5   6       52.57      219.74     67.80 o 
   4   5   6      612.98      471.88     58.51 o 
   5   5   6     4168.67     4098.53    155.76 o 
   6   5   6     3238.50     3282.45    145.12 o 
   7   5   6     7327.23     7299.48    221.92 o 
   8   5   6      366.60      306.46     47.66 o 
   9   5   6      102.33      164.10     37.27 o 
  10   5   6      140.54      126.41     51.54 o 
  11   5   6    12035.03    11831.17    352.43 o 
  12   5   6        6.98       18.42     28.18 o 
  13   5   6     4999.12     5101.16    234.65 o 
  14   5   6      126.53       56.16     43.17 o 
  15   5   6      832.08      929.64     87.05 o 
  16   5   6      558.16      516.90     66.60 o 
  17   5   6     5935.80     6042.40    333.63 o 
  18   5   6      308.40      124.72     39.84 o 
  19   5   6     4758.02     4305.75    315.98 o 
  20   5   6       37.83       63.22     33.18 o 
  21   5   6      243.61      102.67    169.62 o 
  22   5   6      224.75      117.86    155.69 o 
  23   5   6      864.34      943.84    172.65 o 
  24   5   6      629.02      585.56    100.29 o 
 -27   6   6      963.78      848.34     93.57 o 
 -26   6   6      514.06      522.33     82.70 o 
 -25   6   6     1949.60     1866.75    202.83 o 
 -24   6   6     2002.97     1520.69    178.70 o 
 -23   6   6     2089.75     1991.79    245.24 o 
 -22   6   6     4484.61     4462.06    350.19 o 
 -21   6   6     1841.81     1548.67    182.51 o 
 -20   6   6     3128.93     3158.40    270.88 o 
 -19   6   6      335.21      283.11     38.45 o 
 -18   6   6     3882.09     3889.00    309.64 o 
 -17   6   6     2939.17     3061.40    210.08 o 
 -16   6   6     6956.00     7003.01    305.03 o 
 -15   6   6     6723.95     7237.71    337.59 o 
 -14   6   6    11261.10    11811.59    354.14 o 
 -13   6   6     1263.95     1480.21     89.81 o 
 -12   6   6     9832.50     9618.78    200.63 o 
 -11   6   6     1508.01     1755.80    100.10 o 
 -10   6   6     4782.83     4679.65    160.50 o 
  -9   6   6     5039.54     4536.65    137.76 o 
  -8   6   6     9388.94     9934.90    159.03 o 
  -7   6   6      310.57      323.14     45.40 o 
  -6   6   6     7131.96     7796.22    158.35 o 
  -5   6   6       31.89      140.59     39.38 o 
  -4   6   6     9799.36     9950.22    181.96 o 
  -3   6   6    11719.61    12008.98    358.41 o 
  -2   6   6     8040.38     8404.25    330.19 o 
  -1   6   6    11726.53    11530.30    203.08 o 
   0   6   6     2785.07     3078.19    146.93 o 
   1   6   6     2219.68     2313.38    196.85 o 
   2   6   6     5434.63     5253.74    221.33 o 
   3   6   6      272.12      203.41     62.42 o 
   4   6   6     2744.59     2633.75    146.51 o 
   5   6   6     4024.19     4159.05    220.39 o 
   6   6   6     9279.86     9105.43    232.25 o 
   7   6   6      639.82      739.51     65.41 o 
   8   6   6    14128.96    14705.63    255.11 o 
   9   6   6     1145.36     1207.37    121.80 o 
  10   6   6    18542.94    19793.27    402.03 o 
  11   6   6      174.42      151.25     45.21 o 
  12   6   6     8654.89     9281.71    260.11 o 
  13   6   6      223.30      184.87     43.38 o 
  14   6   6     6087.45     6294.81    360.78 o 
  15   6   6      225.38      150.95    108.11 o 
  16   6   6    10407.28    10577.49    369.01 o 
  17   6   6     1369.53     1389.98    131.92 o 
  18   6   6     4113.23     3950.17    307.58 o 
  19   6   6      176.81      100.78     79.34 o 
  20   6   6     4155.06     4090.97    400.67 o 
  21   6   6      413.60      172.68     66.05 o 
  22   6   6     4107.55     3379.79    269.15 o 
  23   6   6      436.86      364.01    111.51 o 
 -26   7   6     1423.12     1431.75    139.76 o 
 -25   7   6      867.75      818.15     95.15 o 
 -24   7   6     2524.19     2395.43    208.33 o 
 -23   7   6     5043.89     4404.71    438.25 o 
 -22   7   6     3274.53     3216.07    397.81 o 
 -21   7   6     4644.39     4628.56    348.15 o 
 -20   7   6     3600.52     3946.79    248.12 o 
 -19   7   6     3073.62     2997.10    255.87 o 
 -18   7   6     1046.89     1046.35    103.81 o 
 -17   7   6     9066.98     8858.59    562.53 o 
 -16   7   6     5493.90     5343.41    446.06 o 
 -15   7   6    20077.96    21580.05    540.68 o 
 -14   7   6     4829.29     5069.12    293.20 o 
 -13   7   6     9649.16    10197.52    353.69 o 
 -12   7   6      852.87     1165.99     64.26 o 
 -11   7   6     7269.62     7371.75    178.47 o 
 -10   7   6     1750.36     1924.79    112.70 o 
  -9   7   6    18131.82    17939.03    279.14 o 
  -8   7   6     4252.88     4337.40    161.85 o 
  -7   7   6    14518.99    14507.69    231.25 o 
  -6   7   6       78.27       75.56     32.12 o 
  -5   7   6      501.67      559.99     82.01 o 
  -4   7   6      335.97      335.85     45.26 o 
  -3   7   6    10205.52    10012.42    179.16 o 
  -2   7   6      336.91      314.38    107.94 o 
  -1   7   6     6265.74     6286.53    171.36 o 
   0   7   6        4.24       20.56     22.55 o 
   1   7   6     9162.95     8437.60    176.40 o 
   2   7   6      464.01      452.50     56.14 o 
   3   7   6     5356.45     5306.86    184.86 o 
   4   7   6      320.73      288.99     54.41 o 
   5   7   6     5078.16     5071.66    200.99 o 
   6   7   6       13.26       46.98     44.99 o 
   7   7   6    15417.61    15209.84    290.27 o 
   8   7   6       50.60       88.34     40.46 o 
   9   7   6    21697.07    22519.81    545.26 o 
  10   7   6      451.70      402.15     66.74 o 
  11   7   6     5206.08     5630.65    320.36 o 
  12   7   6       38.26       28.87     34.94 o 
  13   7   6     5505.41     5941.35    328.03 o 
  14   7   6       33.24        7.93     29.32 o 
  15   7   6    18807.44    19861.27   1063.56 o 
  16   7   6      953.53      945.26    106.01 o 
  17   7   6     5512.17     5221.81    360.58 o 
  18   7   6      163.72      220.26     48.06 o 
  19   7   6     1866.37     2049.83    299.22 o 
  20   7   6      108.08       96.51     37.76 o 
  21   7   6     5451.95     5093.57    278.63 o 
  22   7   6      305.41      259.63     64.93 o 
 -25   8   6      741.09      800.71    105.14 o 
 -24   8   6      941.97      910.35    116.60 o 
 -23   8   6     1843.94     1921.11    151.51 o 
 -22   8   6     3108.82     2741.00    454.18 o 
 -21   8   6     1921.60     1963.93    339.07 o 
 -20   8   6     2605.07     2333.50    297.02 o 
 -19   8   6     2647.87     2683.86    296.19 o 
 -18   8   6     3298.02     3248.43    423.71 o 
 -17   8   6     4247.41     4787.21    481.24 o 
 -16   8   6     9564.22    10027.29    347.37 o 
 -15   8   6     1327.94     1473.25    120.97 o 
 -14   8   6     8129.62     7600.87    272.44 o 
 -13   8   6     5693.75     5675.83    282.81 o 
 -12   8   6     3868.75     3752.64    247.86 o 
 -11   8   6     7015.95     7178.77    330.03 o 
 -10   8   6     7289.99     7657.00    310.24 o 
  -9   8   6     2301.01     2779.62    130.79 o 
  -8   8   6    15796.03    16458.58    287.35 o 
  -7   8   6    13183.37    13300.85    221.35 o 
  -6   8   6    11122.91    11342.04    254.93 o 
  -5   8   6     5536.39     5519.32    347.97 o 
  -4   8   6     1533.84     1889.43    122.31 o 
  -3   8   6     1031.98     1274.33    132.74 o 
  -2   8   6     8782.99     8765.19    226.08 o 
  -1   8   6      237.68      175.50     45.35 o 
   0   8   6    21394.75    21163.83    301.43 o 
   1   8   6     1578.73     1870.20    135.75 o 
   2   8   6     4471.89     4517.78    216.30 o 
   3   8   6       51.94       90.91     50.18 o 
   4   8   6      950.85     1153.35     92.88 o 
   5   8   6      449.40      581.65     63.68 o 
   6   8   6    20013.91    21476.36    418.22 o 
   7   8   6       36.64       32.03     49.59 o 
   8   8   6     8267.61     8198.91    401.98 o 
   9   8   6      156.82      150.50     48.53 o 
  10   8   6     2963.86     2723.48    271.22 o 
  11   8   6      666.75      693.32     93.16 o 
  12   8   6     9162.32     9252.71    533.22 o 
  13   8   6      394.43      425.12     85.06 o 
  14   8   6     9200.61     9641.22    474.81 o 
  15   8   6        0.82        9.61     71.39 o 
  16   8   6     5478.41     5658.38    417.46 o 
  17   8   6       60.76       57.73     43.83 o 
  18   8   6     3999.18     3937.26    387.13 o 
  19   8   6      577.81      607.83    105.45 o 
  20   8   6     1812.39     1561.57    146.80 o 
  21   8   6       80.16      141.47     33.28 o 
 -24   9   6       86.55      142.18     90.66 o 
 -23   9   6      715.62      730.13    100.71 o 
 -22   9   6      530.59      485.65    101.53 o 
 -21   9   6      944.85     1155.58    203.13 o 
 -20   9   6     1419.20     1338.80    153.17 o 
 -19   9   6     1009.46     1021.24    127.38 o 
 -18   9   6      975.11      958.81    127.96 o 
 -17   9   6     1921.98     1832.50    210.08 o 
 -16   9   6      735.00      723.08     90.60 o 
 -15   9   6      862.48     1010.57    105.34 o 
 -14   9   6      386.53      405.19     79.69 o 
 -13   9   6       75.13      147.32     65.80 o 
 -12   9   6     3367.24     3400.70    224.15 o 
 -11   9   6     2622.76     2798.60    231.98 o 
 -10   9   6      401.78      496.83     63.54 o 
  -9   9   6     3123.25     3415.92    246.44 o 
  -8   9   6     2448.15     2499.44    152.30 o 
  -7   9   6     1515.87     1891.10    135.19 o 
  -6   9   6     8066.87     8803.76    438.13 o 
  -5   9   6     2775.33     3200.85    239.73 o 
  -4   9   6     1327.10     1526.81    108.28 o 
  -3   9   6     2901.60     2838.68    256.19 o 
  -2   9   6       13.31      110.82     29.82 o 
  -1   9   6     2782.44     3086.03    226.56 o 
   0   9   6      841.90      848.42     81.76 o 
   1   9   6     5743.68     6259.28    177.32 o 
   2   9   6     1045.24     1164.03    109.34 o 
   3   9   6    10466.30    10724.51    391.78 o 
   4   9   6       34.71       89.83     39.41 o 
   5   9   6     7568.33     7689.21    309.97 o 
   6   9   6      831.33      931.72     86.32 o 
   7   9   6     3608.58     3666.04    298.40 o 
   8   9   6      144.43      123.30     37.12 o 
   9   9   6     2928.20     2748.02    340.04 o 
  10   9   6       51.83       87.35     88.31 o 
  11   9   6     5918.02     5953.43    517.93 o 
  12   9   6      432.07      426.24    125.24 o 
  13   9   6     2690.25     3036.03    500.69 o 
  14   9   6       29.92       88.94     41.80 o 
  15   9   6     2303.23     2273.09    281.97 o 
  16   9   6      215.47      256.48     50.73 o 
  17   9   6     1742.98     1537.74    212.82 o 
  18   9   6        2.40       71.21     53.20 o 
  19   9   6     1010.27      840.56    140.20 o 
  20   9   6      235.61      227.79     41.85 o 
 -23  10   6      232.67      312.14     73.32 o 
 -22  10   6       15.51      139.70     38.46 o 
 -21  10   6      256.88      369.79     54.60 o 
 -20  10   6      309.10      232.33     73.17 o 
 -19  10   6      253.37      180.71     39.99 o 
 -18  10   6      177.77      158.28     41.25 o 
 -17  10   6       18.89      106.39     73.58 o 
 -16  10   6       95.46      121.31     34.31 o 
 -15  10   6      147.21      186.07     42.55 o 
 -14  10   6       67.23       65.78     27.37 o 
 -13  10   6      485.49      574.67     74.23 o 
 -12  10   6       72.51       41.89     26.69 o 
 -11  10   6      521.29      581.06     79.71 o 
 -10  10   6     2992.31     3233.11    293.78 o 
  -9  10   6      190.85       61.61     45.30 o 
  -8  10   6     2466.12     2710.87    225.29 o 
  -7  10   6      288.32      435.42     59.35 o 
  -6  10   6     1311.64     1560.00    143.90 o 
  -5  10   6      350.42      514.82     72.99 o 
  -4  10   6     5173.68     4753.49    299.45 o 
  -3  10   6     1141.74     1147.16    125.41 o 
  -2  10   6     3623.76     3840.79    359.49 o 
  -1  10   6       74.91      123.85     49.60 o 
   0  10   6       39.80       63.80     29.36 o 
   1  10   6       53.69       91.69     34.60 o 
   2  10   6     6131.80     6452.88    332.87 o 
   3  10   6      960.38      991.11     90.65 o 
   4  10   6     7622.88     7354.04    339.64 o 
   5  10   6      788.50      761.42    114.54 o 
   6  10   6       19.36       68.33     26.89 o 
   7  10   6      393.97      368.98     66.24 o 
   8  10   6       92.37      144.38     49.07 o 
   9  10   6       58.45       92.47     52.10 o 
  10  10   6     2691.52     2751.79    476.09 o 
  11  10   6      323.70      301.93    119.86 o 
  12  10   6        8.27       32.77     75.41 o 
  13  10   6      117.44      155.26     84.15 o 
  14  10   6      163.23      132.10     85.47 o 
  15  10   6       11.11      176.59     73.13 o 
  16  10   6       99.13      131.60    109.89 o 
  17  10   6       18.26       89.46     39.68 o 
  18  10   6        7.33      116.40     40.86 o 
  19  10   6       98.56       89.59     34.42 o 
 -21  11   6      226.80      181.88    107.57 o 
 -20  11   6      175.24      225.49     59.87 o 
 -19  11   6       72.32       90.08     36.51 o 
 -18  11   6        7.06       87.11     34.95 o 
 -17  11   6      439.36      362.77     85.89 o 
 -16  11   6      345.62      284.27     57.61 o 
 -15  11   6      319.62      356.85     68.60 o 
 -14  11   6      578.94      581.17     88.07 o 
 -13  11   6      326.81      400.21     77.95 o 
 -12  11   6      570.25      510.57     90.64 o 
 -11  11   6       10.79      107.25     26.19 o 
 -10  11   6      174.42      145.51     34.02 o 
  -9  11   6       33.08       83.46     29.03 o 
  -8  11   6       18.28       66.39     31.74 o 
  -7  11   6      596.80      576.45     83.86 o 
  -6  11   6        2.01       41.75     41.33 o 
  -5  11   6     1591.48     1801.37    221.00 o 
  -4  11   6       14.85       87.10     43.11 o 
  -3  11   6     1506.77     1615.69    210.91 o 
  -2  11   6        1.24       53.19     26.53 o 
  -1  11   6     1275.61     1196.35    181.73 o 
   0  11   6       32.50       97.49     48.14 o 
   1  11   6      938.62      799.60    107.68 o 
   2  11   6       29.08       21.01     43.56 o 
   3  11   6      577.71      498.46    157.88 o 
   4  11   6      175.49      193.93     41.05 o 
   5  11   6      318.29      333.58     67.59 o 
   6  11   6      335.86      240.05     60.34 o 
   7  11   6       30.75       72.08     92.80 o 
   8  11   6        2.71       86.45     69.87 o 
   9  11   6      174.86      259.32     81.12 o 
  10  11   6       77.91       66.25     31.94 o 
  11  11   6        4.19       66.43     40.43 o 
  12  11   6      130.97       88.10     99.34 o 
  13  11   6      237.66      276.42    129.69 o 
  14  11   6       11.30      113.96     62.31 o 
  15  11   6     1356.16     1474.34    192.21 o 
  16  11   6       69.29      233.19    113.48 o 
  17  11   6       92.92       41.72     33.53 o 
 -19  12   6      533.57      461.73     99.79 o 
 -18  12   6      862.39      705.53     98.80 o 
 -17  12   6       12.63      105.38     42.23 o 
 -16  12   6      717.14      789.87    107.67 o 
 -15  12   6     1170.38     1142.63    158.18 o 
 -14  12   6     1126.54      871.75    121.23 o 
 -13  12   6     1067.05     1107.16    197.05 o 
 -12  12   6      466.45      431.75     82.65 o 
 -11  12   6       17.13       55.07     33.01 o 
 -10  12   6      452.08      594.03     85.34 o 
  -9  12   6      411.07      419.41     71.03 o 
  -8  12   6     2683.93     2666.56    316.36 o 
  -7  12   6      267.83      312.95     66.74 o 
  -6  12   6      255.30      306.67     51.59 o 
  -5  12   6       65.45      109.09     45.28 o 
  -4  12   6      176.93      208.03    157.14 o 
  -3  12   6       10.93      110.60     33.26 o 
  -2  12   6      553.29      589.58     86.91 o 
  -1  12   6       83.90      144.58     56.11 o 
   0  12   6       20.45       45.54     74.10 o 
   1  12   6       88.34        0.00     33.65 o 
   2  12   6      151.90      206.47     48.23 o 
   3  12   6      271.80      353.95     89.28 o 
   4  12   6     1369.35     1303.78    194.77 o 
   5  12   6      161.21      194.39     60.27 o 
   6  12   6      532.39      558.75    105.25 o 
   7  12   6       76.53       33.88     46.19 o 
   8  12   6      639.21      697.37    133.24 o 
   9  12   6        0.82       27.76     42.38 o 
  10  12   6     1039.16     1141.04    208.36 o 
  11  12   6       39.82       79.25     40.26 o 
  12  12   6      807.25      735.70    185.04 o 
  13  12   6      113.06      123.26    102.14 o 
  14  12   6     2131.56     2266.40    306.12 o 
  15  12   6       43.67       94.63     63.87 o 
  16  12   6      728.00      815.82    117.69 o 
 -17  13   6     1070.44     1060.68    144.37 o 
 -16  13   6      130.69      210.52     98.49 o 
 -15  13   6      819.88      782.27    108.16 o 
 -14  13   6      539.02      609.79    106.02 o 
 -13  13   6     1489.82     1584.00    127.68 o 
 -12  13   6     2207.85     1913.86    244.45 o 
 -11  13   6     2089.44     1893.12    260.33 o 
 -10  13   6      349.97      282.87    102.92 o 
  -9  13   6     1291.30     1143.84    159.73 o 
  -8  13   6      415.18      428.13     80.01 o 
  -7  13   6     2111.06     1918.58    259.83 o 
  -6  13   6     3235.10     3303.79    297.17 o 
  -5  13   6     2524.73     2793.74    436.37 o 
  -4  13   6      307.85      430.88     96.50 o 
  -3  13   6     1003.66     1362.07    222.47 o 
  -2  13   6      221.98      172.13     40.62 o 
  -1  13   6      985.38      984.98    237.07 o 
   0  13   6      382.56      515.32     85.23 o 
   1  13   6     1955.14     1754.92    327.20 o 
   2  13   6      423.57      395.50    101.64 o 
   3  13   6     1076.48     1160.57    187.80 o 
   4  13   6       11.59      182.03     60.99 o 
   5  13   6     2861.39     3126.38    543.08 o 
   6  13   6       46.22       62.39     44.24 o 
   7  13   6     1518.43     1599.16    259.52 o 
   8  13   6        0.13      158.94     58.01 o 
   9  13   6      459.24      490.12    112.59 o 
  10  13   6      109.07      203.19    135.57 o 
  11  13   6     1303.78     1359.48    159.80 o 
  12  13   6       79.41      189.63    110.06 o 
  13  13   6     2401.48     2402.91    265.23 o 
 -14  14   6      723.70      727.75    100.16 o 
 -13  14   6      971.02     1107.08    163.74 o 
 -12  14   6     1545.04     1257.48    152.17 o 
 -11  14   6     1022.02     1063.13    195.25 o 
 -10  14   6     2420.37     2489.68    281.57 o 
  -9  14   6      675.41      591.25    134.88 o 
  -8  14   6     1736.35     1359.98    193.47 o 
  -7  14   6      740.22      548.79    119.12 o 
  -6  14   6     1386.48     1325.90    178.24 o 
  -5  14   6      761.81      893.49    227.00 o 
  -4  14   6     2297.27     2233.13    347.62 o 
  -3  14   6      218.98      184.49     57.63 o 
  -2  14   6     1852.65     2167.24    351.21 o 
  -1  14   6      254.70      215.08     66.16 o 
   0  14   6     2362.01     2624.64    416.02 o 
   1  14   6       65.60      127.58     55.47 o 
   2  14   6     2184.28     2221.58    361.40 o 
   3  14   6       39.12      117.44     91.53 o 
   4  14   6     2046.24     1859.88    327.07 o 
   5  14   6        0.75      121.34     45.65 o 
   6  14   6     1277.24     1340.05    254.17 o 
   7  14   6        0.12       37.36     90.01 o 
   8  14   6     1607.49     1944.34    201.05 o 
   9  14   6       40.32      113.34     36.50 o 
  10  14   6     2135.70     2086.34    327.88 o 
  11  14   6       27.67       73.09    103.73 o 
 -10  15   6     1328.60     1440.68    191.70 o 
  -9  15   6     1889.19     1684.16    220.66 o 
  -8  15   6     1242.85     1262.79    183.14 o 
  -7  15   6     1546.15     1454.79    159.44 o 
  -6  15   6      242.76      220.81    102.11 o 
  -5  15   6      832.70     1096.23    173.85 o 
  -4  15   6      451.06      558.19     99.49 o 
  -3  15   6     2830.99     2992.26    284.19 o 
  -2  15   6      607.06      613.18    121.30 o 
  -1  15   6     2784.53     2479.48    293.70 o 
   0  15   6       29.19        3.01     42.76 o 
   1  15   6     1917.95     2248.42    348.75 o 
   2  15   6       79.37       71.66    102.70 o 
   3  15   6     2786.48     3006.29    269.26 o 
   4  15   6        0.37        4.99     43.89 o 
   5  15   6     1147.07     1281.30    152.59 o 
   6  15   6       10.97      124.86     41.70 o 
 -29   1   7      127.05      123.62     82.93 o 
 -28   1   7      828.72      733.39     87.04 o 
 -27   1   7       52.45       51.12     34.46 o 
 -26   1   7      266.46      169.11     39.57 o 
 -25   1   7     1603.89     1398.23    143.08 o 
 -24   1   7      119.20      164.70     32.66 o 
 -23   1   7     1693.84     1732.84    134.00 o 
 -22   1   7      685.36      650.63     63.51 o 
 -21   1   7     1486.02     1564.06    112.24 o 
 -20   1   7      963.56      908.40     60.59 o 
 -19   1   7     2893.21     2947.11    170.91 o 
 -18   1   7       69.71       67.50     22.87 o 
 -17   1   7     1840.20     1793.10     79.41 o 
 -16   1   7       88.72      113.69     23.80 o 
 -15   1   7      420.65      255.09     33.95 o 
 -14   1   7     2430.66     2427.24    118.67 o 
 -13   1   7     1578.11     1672.36     69.78 o 
 -12   1   7     2057.14     2144.82     81.58 o 
 -11   1   7      490.96      526.02     52.70 o 
 -10   1   7      379.01      370.39     30.97 o 
  -9   1   7     1120.91     1478.99     63.85 o 
  -8   1   7       48.71       83.42     15.72 o 
  -7   1   7     1577.31     1618.53     77.23 o 
  -6   1   7     9321.28     8900.11    194.91 o 
  -5   1   7        4.07       34.67     17.12 o 
  -4   1   7      620.16      539.94     49.29 o 
  -3   1   7      759.10      794.22     47.25 o 
  -2   1   7     3745.25     4001.12    143.12 o 
  -1   1   7     4607.15     4288.72    176.40 o 
   0   1   7    16912.66    16180.69    182.27 o 
   1   1   7        4.96       32.79     31.17 o 
   2   1   7    10434.87     9877.45    190.71 o 
   3   1   7     2342.93     2762.66    164.96 o 
   4   1   7    39638.55    41818.30    429.47 o 
   5   1   7     9153.13     8956.06    191.61 o 
   6   1   7    24472.14    25989.99    330.65 o 
   7   1   7      716.44      744.84     82.63 o 
   8   1   7     1254.49     1454.91     86.47 o 
   9   1   7      323.59      207.14     48.79 o 
  10   1   7     8596.55     9034.89    181.39 o 
  11   1   7      136.03       96.42     34.34 o 
  12   1   7     3541.36     3544.56    173.42 o 
  13   1   7        1.42       30.25     36.96 o 
  14   1   7      427.84      406.69     56.86 o 
  15   1   7       54.04       74.40     34.78 o 
  16   1   7     5481.48     6220.49    520.05 o 
  17   1   7       59.39       42.54     36.61 o 
  18   1   7     2273.73     2459.78    248.84 o 
  19   1   7        2.90       62.57     43.63 o 
  20   1   7     1024.82      945.83    146.68 o 
  21   1   7       56.13       68.47     30.83 o 
  22   1   7      589.42      578.10    103.10 o 
  23   1   7      233.52      309.91    109.41 o 
  24   1   7     1198.27     1329.29    137.05 o 
  25   1   7        8.17       46.90     44.94 o 
 -28   2   7     1595.53     1391.33    156.12 o 
 -27   2   7      696.98      667.33     78.80 o 
 -26   2   7     1486.57     1342.78    156.51 o 
 -25   2   7      653.89      625.37     81.34 o 
 -24   2   7      615.78      519.46     65.81 o 
 -23   2   7     1465.55     1271.51    124.78 o 
 -22   2   7     4137.78     3999.11    319.28 o 
 -21   2   7     2684.21     2663.32    195.47 o 
 -20   2   7     2756.38     2976.44    196.50 o 
 -19   2   7     1212.63     1191.93     77.90 o 
 -18   2   7      790.75      831.50     60.78 o 
 -17   2   7      150.68      122.46     24.80 o 
 -16   2   7     5318.19     5558.15    193.27 o 
 -15   2   7      986.79      929.21     55.19 o 
 -14   2   7     1791.64     1578.23     77.86 o 
 -13   2   7      779.94      710.44     44.89 o 
 -12   2   7     2755.13     2350.97    132.73 o 
 -11   2   7     3228.86     3195.08     97.37 o 
 -10   2   7      963.21      977.42     49.73 o 
  -9   2   7     3217.94     2786.51    120.87 o 
  -8   2   7     3503.35     3763.52    258.37 o 
  -7   2   7     4536.85     4047.58    157.23 o 
  -6   2   7      801.93      411.35     95.58 o 
  -5   2   7    30273.26    28970.43    588.77 o 
  -4   2   7     4916.17     4432.84    213.94 o 
  -3   2   7    13974.49    13409.13    260.18 o 
  -2   2   7       91.38       80.49     15.49 o 
  -1   2   7    12077.31    11735.13    234.58 o 
   0   2   7     2445.31     2400.66    133.24 o 
   1   2   7    66156.74    68247.44    392.13 o 
   2   2   7     3312.80     3258.13    216.97 o 
   3   2   7    38373.57    38470.99    358.99 o 
   4   2   7      694.82      597.80     63.81 o 
   5   2   7    27110.64    28284.14    284.00 o 
   6   2   7      920.28      840.67    149.84 o 
   7   2   7    25488.88    25127.34    252.22 o 
   8   2   7      218.08      112.84     30.44 o 
   9   2   7    27303.49    27165.45    353.26 o 
  10   2   7       51.85        0.00     35.19 o 
  11   2   7      481.47      505.95     53.18 o 
  12   2   7      108.15       90.14     38.65 o 
  13   2   7     4196.26     4245.38    255.19 o 
  14   2   7       25.56       41.23     28.24 o 
  15   2   7     8955.09     9424.24    275.95 o 
  16   2   7       13.00       27.42     48.12 o 
  17   2   7     3912.24     3555.05    363.72 o 
  18   2   7      112.04      125.17     47.88 o 
  19   2   7      371.76      399.88     70.36 o 
  20   2   7       82.78       88.93     45.44 o 
  21   2   7      554.04      469.17     93.17 o 
  22   2   7       36.50        0.00     27.15 o 
  23   2   7     1578.42     1551.27    202.42 o 
  24   2   7       42.24      114.12     61.61 o 
 -28   3   7     1517.34     1431.12    157.14 o 
 -27   3   7     3107.42     3056.17    249.09 o 
 -26   3   7      831.21      655.20     96.66 o 
 -25   3   7     1228.42     1240.43    214.82 o 
 -24   3   7     1270.64     1206.27    147.79 o 
 -23   3   7     1394.82     1270.78    131.93 o 
 -22   3   7     2554.89     2375.26    191.95 o 
 -21   3   7     2441.65     2391.05    185.44 o 
 -20   3   7     2542.05     2510.89    177.37 o 
 -19   3   7       33.35       53.50     25.75 o 
 -18   3   7       28.78      107.79     28.48 o 
 -17   3   7     1901.31     1956.73    110.29 o 
 -16   3   7     1085.35     1158.21     71.20 o 
 -15   3   7     3560.26     3821.46    180.00 o 
 -14   3   7     8198.02     8270.10    174.43 o 
 -13   3   7     1775.59     1850.46     88.17 o 
 -12   3   7     5390.95     5187.70    135.69 o 
 -11   3   7     4255.11     3715.68    129.89 o 
 -10   3   7     3801.95     3871.82    149.58 o 
  -9   3   7     2140.72     2381.34    181.32 o 
  -8   3   7     7748.47     7584.08    218.13 o 
  -7   3   7      391.08      373.42     97.75 o 
  -6   3   7    38114.98    37953.63    375.11 o 
  -5   3   7     3493.87     3180.19    352.17 o 
  -4   3   7    60354.93    57160.62    506.84 o 
  -3   3   7     9163.86     8207.27    159.77 o 
  -2   3   7    10934.28    10530.53    182.73 o 
  -1   3   7      462.03      493.91     52.98 o 
   0   3   7    36802.29    37100.18    420.34 o 
   2   3   7    51380.44    51056.46    521.77 o 
   3   3   7     3223.08     2873.65    321.79 o 
   4   3   7    44990.63    43796.18    374.98 o 
   5   3   7       75.88       72.98     55.21 o 
   6   3   7    15907.09    15495.88    234.11 o 
   7   3   7      994.18     1000.94    180.08 o 
   8   3   7    25359.87    24513.22    334.64 o 
   9   3   7      316.86      262.25     44.43 o 
  10   3   7    17920.13    19081.00    276.75 o 
  11   3   7      167.87      171.85     46.91 o 
  12   3   7     2128.48     2123.37    132.07 o 
  13   3   7       27.27       78.06     30.61 o 
  14   3   7     5165.79     5500.90    298.58 o 
  15   3   7       22.95       78.17     31.63 o 
  16   3   7     6417.12     6943.48    406.33 o 
  17   3   7        5.91       98.69     53.10 o 
  18   3   7     3930.67     4076.19    402.30 o 
  19   3   7       39.32       59.80     48.90 o 
  20   3   7      339.08      372.42    115.71 o 
  21   3   7      150.90       89.66     59.29 o 
  22   3   7     1333.51     1368.10    265.13 o 
  23   3   7       39.20      126.98     70.72 o 
  24   3   7     2206.45     2010.65    254.79 o 
 -28   4   7     1468.90     1453.93    142.65 o 
 -27   4   7     1440.00     1188.00    128.66 o 
 -26   4   7     2406.53     2279.53    182.34 o 
 -25   4   7      880.27      795.50    109.33 o 
 -24   4   7     2676.39     2586.74    325.44 o 
 -23   4   7     2907.41     3025.88    278.03 o 
 -22   4   7     1042.81     1030.12    125.61 o 
 -21   4   7     1539.14     1535.07    156.68 o 
 -20   4   7     1113.98     1120.34     83.98 o 
 -19   4   7      423.73      407.94     52.36 o 
 -18   4   7     4088.72     4014.06    246.06 o 
 -17   4   7      534.22      577.99     47.62 o 
 -16   4   7      202.63      150.01     27.88 o 
 -15   4   7     3862.07     4352.52    175.05 o 
 -14   4   7     3366.03     3369.53    153.25 o 
 -13   4   7     5561.38     5413.43    202.41 o 
 -12   4   7    13144.26    14574.86    352.98 o 
 -11   4   7     4606.06     4289.46    263.33 o 
 -10   4   7      601.46      639.13     59.79 o 
  -9   4   7    11710.62    11847.75    381.21 o 
  -8   4   7     2378.26     2542.72    157.42 o 
  -7   4   7    28840.18    30064.65    354.92 o 
  -6   4   7    12506.06    13629.13    306.51 o 
  -5   4   7    36885.30    38268.68    309.30 o 
  -4   4   7     6411.47     6244.83    188.52 o 
  -3   4   7    14910.00    14507.16    174.41 o 
  -2   4   7     4424.46     4326.62    142.04 o 
  -1   4   7    57998.88    57977.41    421.00 o 
   0   4   7      449.82      370.41     49.56 o 
   1   4   7    38628.06    39418.53    451.97 o 
   2   4   7       21.78       35.97     48.61 o 
   3   4   7    28397.36    28026.28    300.93 o 
   4   4   7     1705.28     1422.39    135.69 o 
   5   4   7    64821.38    68805.87    609.82 o 
   6   4   7     1258.87     1177.27     86.31 o 
   7   4   7    15397.76    14138.01    253.11 o 
   8   4   7      183.69      150.65     28.99 o 
   9   4   7    11102.95    11219.82    263.38 o 
  10   4   7      765.51      757.66     67.39 o 
  11   4   7    24630.34    26738.43    366.63 o 
  12   4   7       22.30        0.00     26.27 o 
  13   4   7     3497.48     3776.85    248.62 o 
  14   4   7      168.36      112.33     53.14 o 
  15   4   7     2184.42     2219.70    216.68 o 
  16   4   7      396.49      390.17     70.25 o 
  17   4   7    10384.78    10981.51    500.49 o 
  18   4   7      100.83      127.96     82.73 o 
  19   4   7     3385.44     3380.82    348.57 o 
  20   4   7       19.12       80.98     68.96 o 
  21   4   7     1036.30      749.14    168.06 o 
  22   4   7      235.10      303.15     80.24 o 
  23   4   7     3405.29     3609.38    346.85 o 
  24   4   7      385.00      339.78     83.19 o 
 -27   5   7      970.55      956.65    100.44 o 
 -26   5   7      601.78      656.31     81.70 o 
 -25   5   7     1750.78     1849.00    241.43 o 
 -24   5   7     1884.32     1738.53    210.43 o 
 -23   5   7     2354.20     2079.57    232.06 o 
 -22   5   7     1731.28     1886.98    199.65 o 
 -21   5   7      915.91     1003.02    128.91 o 
 -20   5   7      342.43      286.58     43.82 o 
 -19   5   7     1213.31     1270.64    100.50 o 
 -18   5   7     2644.63     2897.72    203.63 o 
 -17   5   7     4749.81     5063.75    263.71 o 
 -16   5   7     5175.59     5435.35    262.67 o 
 -15   5   7     1175.94     1303.52     89.63 o 
 -14   5   7     2245.42     2374.73    113.45 o 
 -13   5   7     2162.23     2023.97    120.56 o 
 -12   5   7     1185.08     1378.66     86.53 o 
 -11   5   7     4671.85     4851.38    214.33 o 
 -10   5   7    20264.29    20934.70    266.53 o 
  -9   5   7     3014.87     3235.44    144.93 o 
  -8   5   7    13679.32    13153.14    186.51 o 
  -7   5   7      744.87      783.80     46.53 o 
  -6   5   7     5793.06     5761.61    159.00 o 
  -5   5   7     2904.96     2835.12    101.85 o 
  -4   5   7    24084.79    24820.00    260.49 o 
  -3   5   7     5662.81     6479.72    238.56 o 
  -2   5   7    53534.96    52319.97    429.25 o 
  -1   5   7      214.17      199.40     32.12 o 
   0   5   7    28592.57    28729.59    290.35 o 
   1   5   7     1501.42     1317.63    119.91 o 
   2   5   7     6743.36     6441.08    153.05 o 
   3   5   7     7163.49     7015.48    188.74 o 
   4   5   7    22844.22    23753.78    253.90 o 
   5   5   7     4681.01     4469.88    234.02 o 
   6   5   7    31050.96    32537.79    367.62 o 
   7   5   7       76.48       65.30     24.99 o 
   8   5   7     5810.96     6352.23    215.19 o 
   9   5   7      240.92      252.84     35.51 o 
  10   5   7     6232.40     6302.95    249.17 o 
  11   5   7      283.32      184.93     42.41 o 
  12   5   7     6925.90     6900.65    259.65 o 
  13   5   7       87.12      112.36     33.63 o 
  14   5   7     5908.59     6519.23    512.20 o 
  15   5   7       29.48       29.92     17.65 o 
  16   5   7     2519.01     2321.00    203.56 o 
  17   5   7       14.83       89.87     23.53 o 
  18   5   7     2337.68     2105.41    274.35 o 
  19   5   7       67.52        0.00     68.18 o 
  20   5   7     3335.91     3051.67    375.60 o 
  21   5   7      302.77      283.01    165.62 o 
  22   5   7     2510.93     2526.54    397.23 o 
  23   5   7      190.82      100.95     73.70 o 
 -27   6   7      186.01      204.71     58.00 o 
 -26   6   7      204.17      153.57     39.55 o 
 -25   6   7      301.42      340.08     58.09 o 
 -24   6   7     1471.15     1392.64    191.78 o 
 -23   6   7      657.52      674.31     89.03 o 
 -22   6   7     2167.48     2025.29    214.54 o 
 -21   6   7      190.47      238.80     43.83 o 
 -20   6   7      708.19      834.43     85.48 o 
 -19   6   7     1822.50     1817.00    159.90 o 
 -18   6   7     1724.84     1606.10    147.68 o 
 -17   6   7     2645.10     2492.92    185.05 o 
 -16   6   7     5950.30     5647.51    384.32 o 
 -15   6   7     1098.21     1082.17     82.86 o 
 -14   6   7        6.28       40.01     17.92 o 
 -13   6   7       17.99       71.51     23.03 o 
 -12   6   7      179.11      243.26     34.55 o 
 -11   6   7     4038.86     4247.60    136.89 o 
 -10   6   7     4393.10     4334.80    133.33 o 
  -9   6   7    14522.13    15400.51    225.69 o 
  -8   6   7     1321.96     1645.36     86.47 o 
  -7   6   7       74.32       58.21     25.25 o 
  -6   6   7     3232.33     3168.19    147.89 o 
  -5   6   7       20.46       52.47     38.25 o 
  -4   6   7      140.98       48.41     49.12 o 
  -3   6   7     9197.78     8479.40    183.70 o 
  -2   6   7        2.04       52.96     28.14 o 
  -1   6   7     2113.22     2389.86    124.47 o 
   0   6   7        3.86       43.79     25.06 o 
   1   6   7      590.31      708.02     55.95 o 
   2   6   7      335.53      366.05     54.75 o 
   3   6   7     2725.64     2405.42    188.06 o 
   4   6   7       67.11      149.87     64.85 o 
   5   6   7     6875.63     6904.81    237.65 o 
   6   6   7      916.02      927.47    107.30 o 
   7   6   7     3032.70     3190.82    208.65 o 
   8   6   7      156.23      123.60     40.57 o 
   9   6   7     1208.71     1328.96     89.10 o 
  10   6   7       70.27       70.17     19.81 o 
  11   6   7     1113.88     1190.39    102.10 o 
  12   6   7        2.47       82.62     30.24 o 
  13   6   7     6926.28     7039.38    455.36 o 
  14   6   7      688.16      551.53     91.79 o 
  15   6   7     2511.18     2588.69    257.35 o 
  16   6   7        0.47       42.06     59.71 o 
  17   6   7       51.18      112.48     32.63 o 
  18   6   7      116.74      131.59     43.74 o 
  19   6   7     1385.44     1436.07    202.40 o 
  20   6   7       99.41       68.68    101.26 o 
  21   6   7     2529.84     2610.25    249.46 o 
  22   6   7       18.67      163.68    110.50 o 
 -26   7   7        0.13       83.87     47.31 o 
 -25   7   7       61.77      145.67     34.63 o 
 -24   7   7       25.01      150.42     41.65 o 
 -23   7   7      838.99      818.62    129.61 o 
 -22   7   7      148.77      220.42     54.28 o 
 -21   7   7       23.49       86.48     25.24 o 
 -20   7   7      431.10      471.19    107.60 o 
 -19   7   7     1047.52     1129.50    125.53 o 
 -18   7   7     1562.95     1413.63    139.60 o 
 -17   7   7      644.34      572.73     82.28 o 
 -16   7   7      363.28      400.48     54.89 o 
 -15   7   7       30.32       50.95     19.76 o 
 -14   7   7      347.65      422.09     40.07 o 
 -13   7   7        0.86       18.82     25.95 o 
 -12   7   7      702.39      633.83     69.16 o 
 -11   7   7     1732.47     1514.37     66.65 o 
 -10   7   7     2069.99     2138.26    104.36 o 
  -9   7   7      126.47      136.24     29.33 o 
  -8   7   7     1357.10     1328.69     84.39 o 
  -7   7   7     1026.57     1138.06     74.78 o 
  -6   7   7      725.66      857.85     76.07 o 
  -5   7   7     1115.82     1264.54     88.95 o 
  -4   7   7     7271.48     7543.41    246.38 o 
  -3   7   7     1678.12     1846.77    134.43 o 
  -2   7   7      293.16      406.29     80.77 o 
  -1   7   7     1776.97     1882.51    121.16 o 
   0   7   7        1.89       48.71     37.53 o 
   1   7   7      147.85      142.30     32.83 o 
   2   7   7      460.56      547.49     56.30 o 
   3   7   7     3407.74     3550.39    220.21 o 
   4   7   7      504.80      478.43     61.15 o 
   5   7   7        5.93       85.76     56.60 o 
   6   7   7      425.02      352.09     61.98 o 
   7   7   7     1192.58     1132.41    101.28 o 
   8   7   7     2752.97     2642.53    211.12 o 
   9   7   7       51.36       36.07     35.70 o 
  10   7   7      578.33      620.24     81.12 o 
  11   7   7      225.18      238.76     80.02 o 
  12   7   7     3274.85     3157.36    308.04 o 
  13   7   7       20.54        0.00     49.03 o 
  14   7   7       51.85       66.58     34.95 o 
  15   7   7      336.41      237.80     51.53 o 
  16   7   7      138.65       84.91     69.34 o 
  17   7   7      448.02      577.81     95.82 o 
  18   7   7      300.76      359.86     78.95 o 
  19   7   7      124.99      109.71     81.17 o 
  20   7   7       20.87       57.57     32.54 o 
  21   7   7       26.60       89.33    120.40 o 
  22   7   7       26.64       51.23     74.14 o 
 -25   8   7      476.17      539.75    103.65 o 
 -24   8   7       63.15      150.34     53.80 o 
 -23   8   7      201.65      215.69     61.95 o 
 -22   8   7       12.33       98.23     44.76 o 
 -21   8   7        3.02       69.05     44.78 o 
 -20   8   7      140.32      268.36     98.90 o 
 -19   8   7       23.32       57.95     35.34 o 
 -18   8   7       11.13       58.12     24.24 o 
 -17   8   7       91.33      133.81     29.39 o 
 -16   8   7      749.70      617.71     81.18 o 
 -15   8   7      344.26      219.18     68.91 o 
 -14   8   7        1.32       54.69     22.89 o 
 -13   8   7      146.41       91.94     32.81 o 
 -12   8   7       55.38       87.55     25.41 o 
 -11   8   7        3.81       60.60     45.34 o 
 -10   8   7     1308.37     1312.52     89.07 o 
  -9   8   7     1024.02     1325.00    100.99 o 
  -8   8   7      214.47      212.41     43.68 o 
  -7   8   7      252.41      253.99     43.11 o 
  -6   8   7       95.59      254.47     59.41 o 
  -5   8   7     2013.43     2000.59    174.29 o 
  -4   8   7     2182.38     2222.58    169.14 o 
  -3   8   7    10952.58    10189.44    294.74 o 
  -2   8   7     1190.52     1087.64    111.52 o 
  -1   8   7     5751.56     5572.95    189.52 o 
   0   8   7        6.80       86.94     30.30 o 
   1   8   7     2075.38     2227.92    131.42 o 
   2   8   7        8.24       49.02     35.81 o 
   3   8   7     1969.85     2159.03    124.91 o 
   4   8   7      264.48      209.84     34.11 o 
   5   8   7     4669.38     4609.29    324.03 o 
   6   8   7       10.76      102.86     36.95 o 
   7   8   7     4043.34     4309.70    410.01 o 
   8   8   7      131.22      234.40     60.10 o 
   9   8   7     1400.21     1461.43    157.91 o 
  10   8   7       39.97       92.15     81.53 o 
  11   8   7      134.32      144.16     44.82 o 
  12   8   7      553.41      558.51    111.61 o 
  13   8   7     1385.51     1409.46    141.53 o 
  14   8   7       39.07       52.10     47.88 o 
  15   8   7       44.30      133.44     41.99 o 
  16   8   7       46.28       82.95     30.26 o 
  17   8   7       96.45      115.55     29.01 o 
  18   8   7      154.56       69.63     50.22 o 
  19   8   7      162.10      192.44     44.22 o 
  20   8   7        1.64      119.78     49.21 o 
  21   8   7      260.28      194.93     76.93 o 
 -24   9   7      645.79      655.69    124.06 o 
 -23   9   7      823.59      871.12    100.67 o 
 -22   9   7      365.99      387.47     64.54 o 
 -21   9   7       87.26      125.24     44.23 o 
 -20   9   7       22.60       96.97     40.74 o 
 -19   9   7      881.13      894.56    174.45 o 
 -18   9   7      428.70      459.67     91.01 o 
 -17   9   7      795.62      860.09    112.83 o 
 -16   9   7     1065.03     1054.80    117.40 o 
 -15   9   7      696.69      819.97     90.99 o 
 -14   9   7      585.96      594.76     84.26 o 
 -13   9   7      260.55      389.49     62.52 o 
 -12   9   7      302.09      235.72     84.14 o 
 -11   9   7       78.04      117.51     48.81 o 
 -10   9   7     1276.73     1231.92    110.39 o 
  -9   9   7        5.42       28.58     36.11 o 
  -8   9   7      650.80      748.69     61.04 o 
  -7   9   7      630.65      659.23     64.93 o 
  -6   9   7       64.11      105.82     51.12 o 
  -5   9   7       15.47       41.83     41.34 o 
  -4   9   7     1541.96     1666.40    158.53 o 
  -3   9   7      880.07      986.84     97.40 o 
  -2   9   7    12779.97    12826.44    361.21 o 
  -1   9   7     3012.86     3218.42    222.85 o 
   0   9   7     9198.57     8872.08    349.99 o 
   1   9   7       31.77      129.88     64.79 o 
   2   9   7      796.12      869.52     87.26 o 
   3   9   7      152.03      141.51     33.57 o 
   4   9   7    13526.70    13684.33    296.29 o 
   5   9   7      737.85      812.28     73.49 o 
   6   9   7    16445.99    17101.29    382.52 o 
   7   9   7      168.99      157.41     35.85 o 
   8   9   7     2844.24     2593.65    424.42 o 
   9   9   7      126.83      283.74     79.22 o 
  10   9   7     3805.32     4357.21    689.21 o 
  11   9   7       54.77      135.33     90.70 o 
  12   9   7     5863.71     6308.16    763.26 o 
  13   9   7       12.63        0.00     82.53 o 
  14   9   7      721.94      670.73    130.05 o 
  15   9   7       10.36       55.46     33.83 o 
  16   9   7      645.38      743.51    123.17 o 
  17   9   7       29.35       67.21     55.32 o 
  18   9   7      495.90      561.83     72.65 o 
  19   9   7       57.22       90.66     36.35 o 
  20   9   7      260.04      387.83     79.89 o 
 -22  10   7     1934.24     1981.53    229.49 o 
 -21  10   7      341.55      418.75     71.99 o 
 -20  10   7      870.86      925.93    106.46 o 
 -19  10   7      699.46      663.93    140.58 o 
 -18  10   7      821.91      717.94     93.21 o 
 -17  10   7     1236.68     1243.85    167.12 o 
 -16  10   7     1925.14     1961.18    244.01 o 
 -15  10   7      145.35      108.72     34.49 o 
 -14  10   7     2134.35     2127.47    234.34 o 
 -13  10   7      322.87      340.62     49.22 o 
 -12  10   7      247.00      259.14     84.55 o 
 -11  10   7     2467.15     2745.68    268.98 o 
 -10  10   7     1356.73     1562.18    138.91 o 
  -9  10   7     5724.51     6332.34    356.24 o 
  -8  10   7     2259.72     2227.63    197.01 o 
  -7  10   7     1779.48     1870.77    166.61 o 
  -6  10   7      294.94      176.32     44.73 o 
  -5  10   7     6351.34     7200.37    460.39 o 
  -4  10   7       70.78      108.16     46.83 o 
  -3  10   7     6610.58     6802.82    356.28 o 
  -2  10   7      749.13      982.73    103.47 o 
  -1  10   7     7182.24     7299.72    303.58 o 
   0  10   7     1293.95     1168.33     90.33 o 
   1  10   7     8694.84     8532.90    223.44 o 
   2  10   7      131.78      155.18     39.09 o 
   3  10   7    12438.05    12795.23    318.62 o 
   4  10   7        3.72       62.76     33.97 o 
   5  10   7     9256.30     9574.90    303.95 o 
   6  10   7      264.53      290.31     50.52 o 
   7  10   7     7330.21     7232.86    278.51 o 
   8  10   7       57.79       49.81     68.99 o 
   9  10   7     4846.12     4990.86    488.05 o 
  10  10   7       71.37      146.32     85.24 o 
  11  10   7     3805.23     4136.61    588.20 o 
  12  10   7       11.92       75.83     68.59 o 
  13  10   7     3635.37     3718.92    651.06 o 
  14  10   7      155.11      231.18     98.68 o 
  15  10   7     3298.24     3046.64    337.27 o 
  16  10   7       17.79       25.02     35.78 o 
  17  10   7      827.10      802.64    114.21 o 
  18  10   7       87.25       86.81     37.17 o 
 -21  11   7     2717.61     3111.27    415.43 o 
 -20  11   7     1222.64     1052.82    131.16 o 
 -19  11   7      456.28      286.91     76.55 o 
 -18  11   7     1246.53     1177.25    133.56 o 
 -17  11   7      560.39      580.18    136.40 o 
 -16  11   7     1116.46     1013.10    177.51 o 
 -15  11   7     3378.44     3604.37    386.98 o 
 -14  11   7     2217.29     2239.89    286.10 o 
 -13  11   7      366.45      472.65     79.50 o 
 -12  11   7     1569.26     1700.82    191.17 o 
 -11  11   7      521.24      537.74     77.97 o 
 -10  11   7     5359.82     5376.93    372.12 o 
  -9  11   7     3505.84     3349.17    303.58 o 
  -8  11   7     6957.46     7318.34    302.63 o 
  -7  11   7      702.54      759.79     92.54 o 
  -6  11   7     4578.12     4915.38    494.18 o 
  -5  11   7       14.86       16.57     56.59 o 
  -4  11   7    11828.99    12456.50    473.61 o 
  -3  11   7       60.37      143.32     45.64 o 
  -2  11   7     6919.18     7282.44    267.13 o 
  -1  11   7      191.82      238.39     55.67 o 
   0  11   7     6580.23     6927.13    443.62 o 
   1  11   7     1690.95     1650.07    274.74 o 
   2  11   7    14886.96    15334.58    459.09 o 
   3  11   7      238.88      324.47     55.01 o 
   4  11   7    10735.96    11227.94    351.47 o 
   5  11   7       63.23       89.06     42.07 o 
   6  11   7     2407.73     2440.11    325.40 o 
   7  11   7      428.16      518.13    168.19 o 
   8  11   7     5074.52     5328.27    521.68 o 
   9  11   7       62.81      104.62     65.39 o 
  10  11   7     4777.47     4464.92    445.16 o 
  11  11   7       16.79      139.81     77.96 o 
  12  11   7     3163.51     3616.16    449.05 o 
  13  11   7       59.74      142.73     67.16 o 
  14  11   7     3299.49     3622.53    368.74 o 
  15  11   7      212.35      149.57    109.07 o 
  16  11   7     1925.84     1604.63    189.17 o 
  17  11   7       81.94       90.05     73.90 o 
 -19  12   7     1087.40     1086.98    219.13 o 
 -18  12   7      766.01      742.29     99.41 o 
 -17  12   7      883.76      916.94    185.23 o 
 -16  12   7      190.61      310.71     73.44 o 
 -15  12   7     1560.08     1434.89    237.92 o 
 -14  12   7     1651.78     1588.90    201.01 o 
 -13  12   7     3248.65     3100.27    411.64 o 
 -12  12   7      524.42      593.90     98.55 o 
 -11  12   7     2246.14     2213.38    264.40 o 
 -10  12   7        5.01       68.22     46.08 o 
  -9  12   7     3352.75     3483.04    400.75 o 
  -8  12   7      565.00      644.05     94.78 o 
  -7  12   7     4193.15     4202.60    330.26 o 
  -6  12   7      345.49      438.73    102.08 o 
  -5  12   7     3086.92     3033.35    363.89 o 
  -4  12   7       16.98       95.44     39.91 o 
  -3  12   7     1927.33     1694.05    189.35 o 
  -2  12   7      140.47      137.14     42.19 o 
  -1  12   7     3750.80     4463.14    563.83 o 
   0  12   7      800.64      905.01    113.06 o 
   1  12   7     4069.15     4179.85    411.11 o 
   2  12   7      206.69      139.38     44.86 o 
   3  12   7     2684.26     2425.09    510.30 o 
   4  12   7      378.65      286.23     74.47 o 
   5  12   7     2757.76     2686.54    395.83 o 
   6  12   7      409.40      348.00     88.42 o 
   7  12   7     1168.70     1129.16    202.75 o 
   8  12   7      177.83      243.94     73.40 o 
   9  12   7     3063.68     3197.67    552.60 o 
  10  12   7      243.64      336.09     88.07 o 
  11  12   7     4585.10     4790.87    561.17 o 
  12  12   7        7.67      156.82     61.37 o 
  13  12   7     1152.98     1472.56    191.07 o 
  14  12   7       73.67      106.04     53.57 o 
  15  12   7      834.14     1000.76    167.42 o 
 -17  13   7      503.17      701.30    201.41 o 
 -16  13   7      688.91      469.81    114.75 o 
 -15  13   7      109.97      149.41     55.04 o 
 -14  13   7      834.39      709.58    134.76 o 
 -13  13   7      869.55      876.58    127.76 o 
 -12  13   7     1008.17     1134.21    199.52 o 
 -11  13   7      421.95      390.83     69.24 o 
 -10  13   7     1246.67     1195.02    183.58 o 
  -9  13   7       36.29       57.99     61.37 o 
  -8  13   7     1480.14     1270.59    174.42 o 
  -7  13   7        3.00       76.39     26.61 o 
  -6  13   7     1988.97     1690.46    295.91 o 
  -5  13   7        4.67       95.49     54.77 o 
  -4  13   7      977.40     1046.89    173.58 o 
  -3  13   7       60.78       81.95     50.71 o 
  -2  13   7      442.40      371.35     99.80 o 
  -1  13   7      285.05      141.00     42.47 o 
   0  13   7     1085.43      971.36    185.05 o 
   1  13   7       10.89       80.82     60.40 o 
   2  13   7      129.84      313.55     90.89 o 
   3  13   7       38.57      120.87     44.31 o 
   4  13   7       98.72      207.78     60.12 o 
   5  13   7       86.92      130.13     49.02 o 
   6  13   7      348.66      379.06    102.47 o 
   7  13   7        6.76      113.95     62.07 o 
   8  13   7      589.24      387.39    112.26 o 
   9  13   7      184.45      129.56     68.55 o 
  10  13   7     1008.67     1080.54    169.34 o 
  11  13   7      205.91      263.84    154.31 o 
  12  13   7      529.47      689.47    102.40 o 
 -13  14   7      309.65      337.83     80.52 o 
 -12  14   7       50.50      166.77     42.40 o 
 -11  14   7       94.74      209.79     44.45 o 
 -10  14   7      572.40      556.34    132.12 o 
  -9  14   7      429.64      443.33     98.81 o 
  -8  14   7      144.28      108.77     57.74 o 
  -7  14   7       16.90       55.50     36.60 o 
  -6  14   7      431.64      306.58     65.56 o 
  -5  14   7        2.05      268.03     92.97 o 
  -4  14   7      445.26      465.41    141.31 o 
  -3  14   7      148.79      153.87     73.53 o 
  -2  14   7       21.63       70.54     92.83 o 
  -1  14   7       12.38      153.86     71.78 o 
   0  14   7      207.06      417.93    107.04 o 
   1  14   7       35.64       42.34     59.86 o 
   2  14   7      105.74      135.33     50.57 o 
   3  14   7        8.94       99.58     41.63 o 
   4  14   7        9.39       92.22     58.81 o 
   5  14   7       16.18       78.67     81.30 o 
   6  14   7      126.15      223.96    101.43 o 
   7  14   7      153.96      222.20     57.87 o 
   8  14   7        3.41      143.54     44.47 o 
   9  14   7      503.89      660.23    150.13 o 
  -9  15   7      134.23      167.53     61.14 o 
  -8  15   7        1.20        0.00     32.23 o 
  -7  15   7      213.92      228.48     94.93 o 
  -6  15   7      267.03      110.12     52.89 o 
  -5  15   7        2.54      111.32     46.85 o 
  -4  15   7      497.25      576.87     92.50 o 
  -3  15   7       25.56      156.48     56.87 o 
  -2  15   7      218.01      281.65     75.62 o 
  -1  15   7       63.29      163.48     64.02 o 
   0  15   7      217.71      307.69     78.91 o 
   1  15   7       33.21      123.47     74.77 o 
   2  15   7      969.59      951.25    138.27 o 
   3  15   7       35.50      122.31     48.28 o 
   4  15   7      327.43      246.92     98.67 o 
   5  15   7        4.91       53.33     32.25 o 
 -29   0   8      780.30      698.48     97.76 o 
 -28   0   8      263.27      306.35    151.91 o 
 -27   0   8     1140.01     1078.30    130.14 o 
 -26   0   8       31.45       79.32     37.50 o 
 -25   0   8     2568.17     2363.66    324.99 o 
 -24   0   8      993.65      873.59    126.38 o 
 -23   0   8     3410.18     2975.16    403.67 o 
 -22   0   8     6222.39     6516.28    644.35 o 
 -21   0   8     7732.09     8231.36    411.13 o 
 -20   0   8      250.79      325.21     64.34 o 
 -19   0   8    16660.69    18858.57    497.26 o 
 -18   0   8     5946.35     6434.54    353.69 o 
 -17   0   8     5600.75     5958.40    399.10 o 
 -16   0   8    23450.76    25279.80    439.98 o 
 -15   0   8    17185.50    17914.96    341.09 o 
 -14   0   8    19908.41    19916.73    302.11 o 
 -13   0   8     8746.19     8878.68    205.66 o 
 -12   0   8    29520.95    30731.94    398.74 o 
 -11   0   8     7284.70     8329.99    319.18 o 
 -10   0   8    48517.44    48066.72   1104.28 o 
  -9   0   8     7598.32     7253.29    171.20 o 
  -8   0   8    29986.58    28507.38    441.90 o 
  -7   0   8     9650.52     9286.03    242.34 o 
  -6   0   8    19825.42    18315.80    545.98 o 
  -5   0   8      171.46      133.25     59.32 o 
  -4   0   8    28145.58    28956.87    570.37 o 
  -3   0   8    10640.77    10446.70    268.84 o 
  -2   0   8    20095.69    20129.28    268.35 o 
  -1   0   8     7550.26     7411.53    224.60 o 
   0   0   8    20455.60    20226.36    332.48 o 
   1   0   8     2060.28     2294.85    183.83 o 
   2   0   8     7497.34     7531.68    302.74 o 
   3   0   8    11683.25    11495.64    422.08 o 
   4   0   8    28669.86    30944.84    419.84 o 
   5   0   8     3872.90     3816.30    193.33 o 
   6   0   8    20174.29    21721.60    644.74 o 
   7   0   8      803.82      876.97     65.51 o 
   8   0   8    10582.96    10615.27    238.44 o 
   9   0   8     3541.35     3515.12    188.30 o 
  10   0   8    11499.87    12375.25    350.19 o 
  11   0   8      758.80      726.96     74.27 o 
  12   0   8     5581.04     5822.02    243.51 o 
  13   0   8       38.28       50.95     27.11 o 
  14   0   8    18512.34    20058.61    972.37 o 
  15   0   8       72.79        0.00    119.59 o 
  16   0   8    17008.78    17354.88   1162.18 o 
  17   0   8      265.15      150.76     32.61 o 
  18   0   8     1454.66     1659.02    269.30 o 
  19   0   8       42.86      158.03     69.60 o 
  20   0   8     2201.56     2087.99    430.82 o 
  21   0   8      187.75      269.28    117.32 o 
  22   0   8     9215.38    10098.17   4627.73 o 
  23   0   8      483.49      209.15     93.09 o 
  24   0   8     2424.24     2012.58    360.82 o 
 -28   1   8     1653.28     1627.51    142.40 o 
 -27   1   8       76.10      114.91     60.33 o 
 -26   1   8      786.50      750.39     95.85 o 
 -25   1   8      699.47      615.34     68.02 o 
 -24   1   8     2754.30     2681.15    220.84 o 
 -23   1   8     3442.50     3127.58    252.91 o 
 -22   1   8     3021.26     3150.26    224.81 o 
 -21   1   8     4122.81     4182.55    304.55 o 
 -20   1   8     3378.30     3356.90    204.88 o 
 -19   1   8      348.16      368.25     34.47 o 
 -18   1   8     2053.35     2246.91    154.45 o 
 -17   1   8    14546.47    16083.54    250.08 o 
 -16   1   8     8910.90     9433.78    197.60 o 
 -15   1   8    16407.77    16631.83    198.96 o 
 -14   1   8     7902.09     8343.70    159.60 o 
 -13   1   8    19975.50    19753.44    188.81 o 
 -12   1   8     6393.13     6475.45    149.39 o 
 -11   1   8    16063.29    16721.84    168.11 o 
 -10   1   8     3874.18     3576.34    116.14 o 
  -9   1   8    23263.54    24358.18    200.44 o 
  -8   1   8     3868.22     3739.53    161.30 o 
  -7   1   8    10623.83     9690.99    154.57 o 
  -6   1   8     9460.62     9211.72    147.27 o 
  -5   1   8    36970.65    35535.44    360.81 o 
  -4   1   8      990.85      879.14     85.41 o 
  -3   1   8     4031.60     3673.85    155.78 o 
  -2   1   8     3154.45     3265.45    163.94 o 
  -1   1   8    17690.06    17776.44    187.92 o 
   0   1   8     3817.44     3461.17    266.06 o 
   1   1   8    18323.21    18144.30    190.86 o 
   2   1   8      290.03      205.79     24.57 o 
   3   1   8     3952.20     3811.97    137.86 o 
   4   1   8       23.05       48.67     44.86 o 
   5   1   8     5114.31     5145.23    170.21 o 
   6   1   8     1091.84     1052.33     77.20 o 
   7   1   8    14690.36    14884.50    262.28 o 
   8   1   8       95.65       87.93     31.79 o 
   9   1   8     5464.02     5687.82    175.37 o 
  10   1   8        2.27       21.38     20.17 o 
  11   1   8     1898.87     2053.91    102.61 o 
  12   1   8       17.10        7.09     37.31 o 
  13   1   8    15634.79    16068.87    382.98 o 
  14   1   8        0.46       36.65     52.13 o 
  15   1   8    12555.20    14172.30    504.91 o 
  16   1   8       75.57        0.00     72.25 o 
  17   1   8     3642.00     3711.02    342.97 o 
  18   1   8      267.30      191.53     56.29 o 
  19   1   8     3223.18     3341.58    439.83 o 
  20   1   8       65.65      132.26     40.36 o 
  21   1   8     4525.43     4458.88    509.54 o 
  22   1   8      226.91      248.23     88.75 o 
  23   1   8     3407.59     3040.51    299.94 o 
  24   1   8      170.11      105.76    145.95 o 
 -28   2   8       36.73       94.91     31.17 o 
 -27   2   8      468.28      419.41     64.84 o 
 -26   2   8      413.37      375.94     60.93 o 
 -25   2   8      418.09      344.14     65.58 o 
 -24   2   8      478.65      369.66     54.81 o 
 -23   2   8     1586.68     1650.96    184.62 o 
 -22   2   8     1611.84     1660.69    120.98 o 
 -21   2   8      533.86      401.78     52.85 o 
 -20   2   8      354.94      319.50     47.33 o 
 -19   2   8       57.69       58.75     22.54 o 
 -18   2   8     1741.85     1667.09    107.11 o 
 -17   2   8      685.30      607.11     51.43 o 
 -16   2   8    10005.04    10580.90    236.21 o 
 -15   2   8      894.90      924.51     48.66 o 
 -14   2   8     5568.91     5830.89    133.17 o 
 -13   2   8     1142.48     1163.13     67.23 o 
 -12   2   8    14025.69    14648.93    216.11 o 
 -11   2   8     5170.55     4313.48    256.26 o 
 -10   2   8    13581.54    14078.52    157.54 o 
  -9   2   8      397.08      283.45     68.64 o 
  -8   2   8     7516.22     7721.53    169.05 o 
  -7   2   8     2061.18     1550.92    259.57 o 
  -6   2   8     5830.16     5685.12    150.16 o 
  -5   2   8     7389.69     7164.94    179.70 o 
  -4   2   8    18420.38    18195.11    165.18 o 
  -3   2   8       29.05       31.32     16.10 o 
  -2   2   8       96.96      226.60     23.92 o 
  -1   2   8      129.25       90.53     30.04 o 
   0   2   8    17662.80    18541.52    223.17 o 
   1   2   8     6120.86     5708.37    557.72 o 
   2   2   8     8942.83     9411.50    188.99 o 
   3   2   8      793.70      914.85     65.37 o 
   4   2   8      252.87      211.03     37.02 o 
   5   2   8       43.77       27.07     33.85 o 
   6   2   8      304.14      405.63     58.92 o 
   7   2   8      671.63      686.58     95.68 o 
   8   2   8     8546.59     8371.58    189.45 o 
   9   2   8       44.43       54.15     37.17 o 
  10   2   8      308.02      448.00     66.33 o 
  11   2   8      245.25      140.38     32.32 o 
  12   2   8     4268.89     4239.16    255.10 o 
  13   2   8       69.60       74.19     32.82 o 
  14   2   8     6246.08     6669.41    262.86 o 
  15   2   8        8.30       39.54     42.44 o 
  16   2   8     3431.62     3362.35    299.44 o 
  17   2   8       34.70       79.80     44.67 o 
  18   2   8     3040.75     2907.99    321.52 o 
  19   2   8      210.47      135.33     48.93 o 
  20   2   8     3190.52     3403.87    529.77 o 
  21   2   8       88.14       94.88     34.91 o 
  22   2   8      821.44     1030.26    139.11 o 
  23   2   8      138.20      132.73     41.36 o 
  24   2   8     1862.82     1674.90    248.77 o 
 -28   3   8       41.05       23.19     20.43 o 
 -27   3   8       30.77       72.97     31.29 o 
 -26   3   8      278.56      196.20     50.91 o 
 -25   3   8      250.82      254.38     39.10 o 
 -24   3   8       22.76       48.53     33.22 o 
 -23   3   8        1.14       71.29     30.02 o 
 -22   3   8       27.77      101.52     27.29 o 
 -21   3   8       48.36       83.12     25.11 o 
 -20   3   8      868.95      825.35     70.92 o 
 -19   3   8        9.43       46.92     48.83 o 
 -18   3   8      624.63      653.07     50.24 o 
 -17   3   8     1136.52     1083.54     73.48 o 
 -16   3   8       11.75       56.12     22.51 o 
 -15   3   8      605.78      664.16     46.03 o 
 -14   3   8     3058.32     2918.01    122.87 o 
 -13   3   8      142.57      125.53     22.52 o 
 -12   3   8      596.23      701.53     45.49 o 
 -11   3   8     4835.97     5128.21    191.59 o 
 -10   3   8      750.51      904.06     69.26 o 
  -9   3   8     2760.79     2806.18    142.43 o 
  -8   3   8    11624.02    12235.90    254.42 o 
  -7   3   8      216.58      211.70     41.53 o 
  -6   3   8     4121.09     4554.47    269.46 o 
  -5   3   8     5476.12     5204.67    190.29 o 
  -4   3   8        7.03        4.21     12.18 o 
  -3   3   8    14265.00    13723.84    147.05 o 
  -2   3   8     1435.08     1444.23     80.45 o 
  -1   3   8      472.51      578.54     49.53 o 
   0   3   8       51.85       69.42     31.71 o 
   1   3   8      880.29      959.29     54.85 o 
   2   3   8       22.22       20.72     19.98 o 
   3   3   8     4165.64     4262.74    133.89 o 
   4   3   8      543.24      435.17     57.08 o 
   5   3   8     2344.04     2231.65    117.29 o 
   6   3   8     1667.03     1813.48    115.96 o 
   7   3   8     2048.84     2054.88    129.86 o 
   8   3   8      388.27      215.45     44.95 o 
   9   3   8     2186.94     2530.31    207.56 o 
  10   3   8      267.25      187.03     47.09 o 
  11   3   8     3273.86     3424.08    164.27 o 
  12   3   8       33.68       53.04     56.86 o 
  13   3   8      369.25      321.64     48.84 o 
  14   3   8      138.85      158.04     45.13 o 
  15   3   8      139.50      178.64     56.83 o 
  16   3   8       56.88      103.37     39.73 o 
  17   3   8     3182.45     3093.48    314.89 o 
  18   3   8      331.29      258.61     57.34 o 
  19   3   8      483.74      573.31     99.51 o 
  20   3   8       19.13        8.89     29.94 o 
  21   3   8      323.86      250.61     54.59 o 
  22   3   8      143.12      179.97     68.08 o 
  23   3   8      357.23      294.27     86.01 o 
 -28   4   8       20.29       62.29     28.83 o 
 -27   4   8        1.74       38.73     22.20 o 
 -26   4   8      124.35      129.68     36.92 o 
 -25   4   8        2.27        6.63     17.60 o 
 -24   4   8       40.65       54.09     21.36 o 
 -23   4   8      479.89      431.44     91.48 o 
 -22   4   8       79.42       89.94     27.33 o 
 -21   4   8      731.57      771.49     74.52 o 
 -20   4   8      184.50      170.79     32.42 o 
 -19   4   8      220.06      172.24     28.30 o 
 -18   4   8       12.48       35.39     19.39 o 
 -17   4   8      165.45      176.04     26.52 o 
 -16   4   8     1631.75     1590.85     96.84 o 
 -15   4   8     1034.91      993.99     78.96 o 
 -14   4   8     4292.42     4400.23    153.25 o 
 -13   4   8      157.52      108.66     27.52 o 
 -12   4   8       54.14      114.74     40.86 o 
 -11   4   8      158.79      188.63     45.09 o 
 -10   4   8     1304.44     1228.26    119.65 o 
  -9   4   8      134.36      167.61     48.84 o 
  -8   4   8     4710.60     4900.28    207.74 o 
  -7   4   8      100.36      172.83     40.89 o 
  -6   4   8     1879.83     2105.13    165.71 o 
  -5   4   8       50.06       56.75     15.96 o 
  -4   4   8     1952.81     2031.33    138.41 o 
  -3   4   8      187.21      162.90     22.95 o 
  -2   4   8     1001.82     1188.49     75.27 o 
  -1   4   8      106.40       92.30     18.93 o 
   0   4   8      484.46      474.21     48.81 o 
   1   4   8     1096.41     1082.60     64.61 o 
   2   4   8      143.32       57.18     20.02 o 
   3   4   8      109.28      100.59     26.64 o 
   4   4   8     2170.10     2315.65    135.19 o 
   5   4   8        8.89       63.06     37.26 o 
   6   4   8      648.56      621.91     75.23 o 
   7   4   8      454.68      394.91     56.12 o 
   8   4   8      568.02      444.83     54.82 o 
   9   4   8       65.51      129.97     36.64 o 
  10   4   8     1666.29     1780.11    134.13 o 
  11   4   8        6.43       30.05     32.61 o 
  12   4   8        2.46      181.12     44.16 o 
  13   4   8       67.25      146.06     43.77 o 
  14   4   8     2937.48     3093.64    281.36 o 
  15   4   8       21.93       91.22     44.06 o 
  16   4   8     1410.95     1349.80    138.79 o 
  17   4   8        4.57       89.08     39.42 o 
  18   4   8        5.59       55.29     33.39 o 
  19   4   8        7.98       10.45     32.62 o 
  20   4   8       65.85       67.37     33.57 o 
  21   4   8      111.54      245.87     69.35 o 
  22   4   8      268.71      207.49    110.85 o 
  23   4   8        5.90      207.07     83.55 o 
 -27   5   8        9.87       88.19     40.22 o 
 -26   5   8      337.24      394.75     59.34 o 
 -25   5   8       24.67       10.07     27.52 o 
 -24   5   8      236.74      239.39     47.40 o 
 -23   5   8     1604.37     1398.11    162.05 o 
 -22   5   8      364.21      372.53     61.03 o 
 -21   5   8      154.18      117.15     28.31 o 
 -20   5   8     2081.41     1980.62    169.67 o 
 -19   5   8      275.99      279.67     37.55 o 
 -18   5   8       35.70       84.15     29.59 o 
 -17   5   8     3013.47     3014.12    184.69 o 
 -16   5   8     2722.36     2938.86    192.63 o 
 -15   5   8     7483.34     7247.48    275.14 o 
 -14   5   8    16391.29    16575.51    420.52 o 
 -13   5   8     4632.29     4828.90    193.38 o 
 -12   5   8     1281.56     1279.95    106.57 o 
 -11   5   8     4126.17     4457.61    211.23 o 
 -10   5   8       19.72       94.38     40.85 o 
  -9   5   8    14821.08    15191.79    394.32 o 
  -8   5   8    14799.90    16116.71    298.57 o 
  -7   5   8    30507.74    31031.03    599.18 o 
  -6   5   8     8930.91     9417.27    350.44 o 
  -5   5   8    11079.94    11047.46    181.90 o 
  -4   5   8      134.28      114.14     27.48 o 
  -3   5   8    10686.02    10992.87    259.15 o 
  -2   5   8     1734.20     1597.88     73.53 o 
  -1   5   8    10004.69    10437.41    233.95 o 
   0   5   8       38.20       17.62     34.84 o 
   1   5   8      958.39     1022.22    160.18 o 
   2   5   8      131.16       90.36     26.53 o 
   3   5   8       67.47      157.46     59.39 o 
   4   5   8      981.84     1145.83     94.03 o 
   5   5   8     4056.33     4653.95    240.31 o 
   6   5   8      375.73      281.40     69.57 o 
   7   5   8       41.57       75.15     40.02 o 
   8   5   8        6.32       48.47     26.21 o 
   9   5   8       50.70       83.89     37.91 o 
  10   5   8      888.74      953.91     85.38 o 
  11   5   8      895.07      985.70     77.71 o 
  12   5   8       15.74       44.65     20.61 o 
  13   5   8       68.85      129.38     40.91 o 
  14   5   8       21.72       40.83     71.44 o 
  15   5   8     5243.50     5553.07    455.22 o 
  16   5   8       57.96       83.20     71.90 o 
  17   5   8     4890.45     4796.45    437.75 o 
  18   5   8       84.28      157.04     43.26 o 
  19   5   8     1018.31      791.74    120.83 o 
  20   5   8      333.24      330.58     97.32 o 
  21   5   8     1391.44     1711.38    160.64 o 
  22   5   8      188.05      123.87     62.92 o 
 -26   6   8      323.98      452.03     72.16 o 
 -25   6   8      753.86      849.09     97.74 o 
 -24   6   8      468.33      570.90    105.91 o 
 -23   6   8      850.98      786.56    108.72 o 
 -22   6   8     1102.01     1078.70    132.52 o 
 -21   6   8     1624.36     1651.94    169.87 o 
 -20   6   8     1527.45     1519.48    137.46 o 
 -19   6   8     2336.89     2260.87    222.93 o 
 -18   6   8     6112.61     6459.79    492.23 o 
 -17   6   8     3769.76     3998.53    395.28 o 
 -16   6   8     9702.76    10298.87    270.96 o 
 -15   6   8     5084.04     5355.58    300.40 o 
 -14   6   8    10867.70    11224.30    283.52 o 
 -13   6   8     7566.27     7858.67    280.91 o 
 -12   6   8    12657.66    12731.59    253.16 o 
 -11   6   8     5171.79     5113.69    211.72 o 
 -10   6   8    12202.47    11930.09    207.95 o 
  -9   6   8       24.43       54.57     42.70 o 
  -8   6   8     5311.24     5686.62    173.83 o 
  -7   6   8     4889.31     4904.27    143.29 o 
  -6   6   8    18284.97    18388.47    310.17 o 
  -5   6   8    13236.11    12937.87    210.05 o 
  -4   6   8    18905.56    19348.44    327.82 o 
  -3   6   8     1605.28     1597.54    108.38 o 
  -2   6   8     6976.34     7195.44    243.01 o 
  -1   6   8       35.70       95.55     40.78 o 
   0   6   8     1896.33     2091.10    124.33 o 
   1   6   8     5546.80     5558.08    205.02 o 
   2   6   8     3909.14     3889.37    230.42 o 
   3   6   8      652.13      556.86     62.10 o 
   4   6   8     1711.93     1619.19    153.27 o 
   5   6   8       23.15       75.44     30.86 o 
   6   6   8     2032.04     2489.28    137.44 o 
   7   6   8      996.25     1113.27     94.96 o 
   8   6   8     3437.77     3737.11    286.08 o 
   9   6   8     1825.71     1685.10    111.87 o 
  10   6   8     3707.97     4076.56    254.62 o 
  11   6   8       32.38       71.24     29.58 o 
  12   6   8     2704.17     2832.61    301.51 o 
  13   6   8      108.65      114.16     31.25 o 
  14   6   8     4783.96     4686.56    397.54 o 
  15   6   8       91.52      124.15     36.17 o 
  16   6   8     2923.15     2886.44    321.95 o 
  17   6   8       55.05       90.53     36.48 o 
  18   6   8     5388.23     5147.99    488.98 o 
  19   6   8      206.27       35.95     83.97 o 
  20   6   8     3765.45     3767.95    383.51 o 
  21   6   8      362.78      287.94    129.88 o 
  22   6   8     1907.29     1675.54    196.70 o 
 -26   7   8     1351.92     1269.76    157.46 o 
 -25   7   8     1049.94     1089.02    146.51 o 
 -24   7   8      997.58     1045.72    128.84 o 
 -23   7   8      468.98      622.03    136.31 o 
 -22   7   8      908.17      813.20    152.23 o 
 -21   7   8     1306.83     1090.34    146.42 o 
 -20   7   8     2279.38     2240.81    329.86 o 
 -19   7   8     4609.95     4665.88    465.98 o 
 -18   7   8     4636.86     5105.17    274.35 o 
 -17   7   8     8472.04     8635.75    314.32 o 
 -16   7   8     7410.32     7807.44    329.46 o 
 -15   7   8     5181.16     4607.71    292.79 o 
 -14   7   8     1064.30     1008.07     69.23 o 
 -13   7   8     9557.92     9363.84    231.23 o 
 -12   7   8     5924.77     5763.81    251.73 o 
 -11   7   8    23595.80    24381.02    364.64 o 
 -10   7   8     4180.58     4248.84    165.14 o 
  -9   7   8     6038.12     6606.05    196.75 o 
  -8   7   8      967.29      934.16     67.70 o 
  -7   7   8     2143.01     2324.39    110.79 o 
  -6   7   8     4605.68     4585.44    248.55 o 
  -5   7   8    21341.55    22157.61    360.02 o 
  -4   7   8    13667.30    14317.21    267.26 o 
  -3   7   8    17084.99    17528.19    286.02 o 
  -2   7   8     1761.31     1860.42    141.89 o 
  -1   7   8      886.11      904.10     75.92 o 
   0   7   8     1700.46     1605.59    116.23 o 
   1   7   8     3603.79     3587.18    195.22 o 
   2   7   8     2509.04     2818.63    178.95 o 
   3   7   8    12140.34    12072.83    276.15 o 
   4   7   8     1545.34     1693.05    128.19 o 
   5   7   8     8025.05     8176.66    279.15 o 
   6   7   8      918.71     1018.94    106.90 o 
   7   7   8     6172.02     6058.26    350.19 o 
   8   7   8       42.90      117.28     38.74 o 
   9   7   8     5398.06     5564.30    495.93 o 
  10   7   8      105.81      104.72     30.48 o 
  11   7   8     5560.84     5654.41    466.78 o 
  12   7   8      176.04      171.17     38.47 o 
  13   7   8     7716.96     8015.13    406.48 o 
  14   7   8       62.99       48.88     41.18 o 
  15   7   8     2596.57     2356.09    256.91 o 
  16   7   8      199.02      178.78     33.79 o 
  17   7   8     4037.23     4190.86    378.66 o 
  18   7   8        4.66        0.00     40.57 o 
  19   7   8     7139.42     8000.63    752.95 o 
  20   7   8      144.40      104.47     41.64 o 
  21   7   8     1896.48     1785.57    217.52 o 
 -25   8   8     2366.66     2480.24    295.52 o 
 -24   8   8      598.62      434.30    100.01 o 
 -23   8   8      335.59      345.64    170.77 o 
 -22   8   8     1221.25     1251.31    203.20 o 
 -21   8   8      690.13      687.54    104.58 o 
 -20   8   8     2027.93     1807.98    220.62 o 
 -19   8   8     2611.46     2548.90    250.44 o 
 -18   8   8     2442.71     2521.11    310.59 o 
 -17   8   8     1093.93     1246.80    162.08 o 
 -16   8   8     3352.39     3196.82    285.01 o 
 -15   8   8      599.37      646.27     79.56 o 
 -14   8   8     2552.22     2294.24    195.61 o 
 -13   8   8     2491.07     2743.75    205.89 o 
 -12   8   8    12057.91    12309.19    269.50 o 
 -11   8   8     2357.79     2434.54    163.72 o 
 -10   8   8    14345.90    14006.34    310.09 o 
  -9   8   8     4079.53     4337.82    225.36 o 
  -8   8   8     8537.47     7969.74    300.88 o 
  -7   8   8     1685.35     2013.05    134.78 o 
  -6   8   8     5146.28     6048.75    267.64 o 
  -5   8   8       44.72       63.24     89.89 o 
  -4   8   8     8845.95     9325.71    254.76 o 
  -3   8   8     4024.99     4415.85    316.89 o 
  -2   8   8    14424.84    14822.08    247.17 o 
  -1   8   8     4108.00     4084.23    214.49 o 
   0   8   8     5029.24     5115.86    227.14 o 
   1   8   8        4.58       68.31     29.02 o 
   2   8   8     9157.69     9165.50    262.39 o 
   3   8   8      377.08      472.97     73.26 o 
   4   8   8    19195.78    19826.76    383.60 o 
   5   8   8     1516.41     1520.75    125.93 o 
   6   8   8     2932.58     2990.98    277.25 o 
   7   8   8      104.17       99.67     37.88 o 
   8   8   8     1082.03     1065.47    113.27 o 
   9   8   8      193.13      159.97     76.49 o 
  10   8   8    12539.69    13255.10    534.65 o 
  11   8   8       15.64       31.47     48.64 o 
  12   8   8     5564.16     5470.21    325.87 o 
  13   8   8       14.00       35.88     46.12 o 
  14   8   8     2743.98     2941.25    310.29 o 
  15   8   8      103.71      126.31     31.66 o 
  16   8   8     4719.56     5080.47    462.62 o 
  17   8   8      326.61      242.63     61.52 o 
  18   8   8     2883.27     2496.17    291.51 o 
  19   8   8       22.47      170.41     59.78 o 
  20   8   8      966.52      622.78    153.99 o 
 -23   9   8      346.71      478.34    104.67 o 
 -22   9   8      263.46      237.25     54.84 o 
 -21   9   8     1416.69     1301.42    121.94 o 
 -20   9   8      314.21      328.55     70.27 o 
 -19   9   8     1065.93      877.32    157.28 o 
 -18   9   8     1648.52     1506.58    189.14 o 
 -17   9   8      622.17      555.49     83.73 o 
 -16   9   8      380.28      346.16     61.84 o 
 -15   9   8      602.50      593.50    100.59 o 
 -14   9   8       67.50       85.34     23.80 o 
 -13   9   8     1938.83     2062.37    201.72 o 
 -12   9   8     1256.88     1250.32    100.73 o 
 -11   9   8     4528.96     4760.34    302.68 o 
 -10   9   8     1457.91     1494.91     94.83 o 
  -9   9   8     1198.91     1267.81     90.06 o 
  -8   9   8     1836.18     2318.68    180.09 o 
  -7   9   8     3725.04     3687.34    321.99 o 
  -6   9   8      307.88      311.97    127.46 o 
  -5   9   8     1632.28     1674.73    146.49 o 
  -4   9   8      435.93      286.93     52.37 o 
  -3   9   8     1048.78     1355.90    132.04 o 
  -2   9   8     3812.99     3873.81    223.47 o 
  -1   9   8     4573.58     5428.29    284.42 o 
   0   9   8     1895.18     2042.36    169.85 o 
   1   9   8    11149.30    11624.86    304.32 o 
   2   9   8        4.48       72.63     31.78 o 
   3   9   8     5889.96     6127.42    292.55 o 
   4   9   8      236.55      142.41     39.21 o 
   5   9   8     1866.45     1826.40    144.95 o 
   6   9   8      293.90      269.82     55.54 o 
   7   9   8     2467.71     2060.40    248.77 o 
   8   9   8      319.72      284.37     70.74 o 
   9   9   8     6960.09     7583.00   1061.77 o 
  10   9   8      289.56      409.38     99.56 o 
  11   9   8     4093.69     4167.31    576.42 o 
  12   9   8        2.37       39.95     94.79 o 
  13   9   8     2390.09     2359.62    335.62 o 
  14   9   8        8.61       23.01     49.09 o 
  15   9   8     2392.52     2147.66    274.17 o 
  16   9   8      355.60      415.21     70.63 o 
  17   9   8      726.89      785.07    115.07 o 
  18   9   8      225.95      276.34     82.52 o 
  19   9   8      575.70      457.13    131.79 o 
 -22  10   8      199.57      330.64     78.11 o 
 -21  10   8       33.94      109.59     50.03 o 
 -20  10   8      222.25      233.05    111.12 o 
 -19  10   8      135.20      139.23     70.27 o 
 -18  10   8       29.59       76.21     51.10 o 
 -17  10   8     1013.65      923.06    150.05 o 
 -16  10   8      245.93      162.99     70.37 o 
 -15  10   8       82.73      110.23     33.97 o 
 -14  10   8       48.84      119.05     29.87 o 
 -13  10   8       26.75       84.65     53.09 o 
 -12  10   8        9.94       64.06     47.41 o 
 -11  10   8     1048.88     1000.33     92.36 o 
 -10  10   8      292.98      328.99     66.13 o 
  -9  10   8     1058.51     1154.49    108.07 o 
  -8  10   8       44.41      143.30     35.02 o 
  -7  10   8      636.42      537.29     84.71 o 
  -6  10   8      985.86     1149.04    156.25 o 
  -5  10   8     1524.86     1581.91    211.20 o 
  -4  10   8     1387.08     1483.92    184.82 o 
  -3  10   8      639.72      710.81     84.54 o 
  -2  10   8      503.46      554.42     92.12 o 
  -1  10   8      664.01      648.71     93.43 o 
   0  10   8     4704.90     4592.71    380.70 o 
   1  10   8     1049.13      916.54    109.12 o 
   2  10   8     6530.08     6620.82    556.40 o 
   3  10   8      166.33      230.40     60.57 o 
   4  10   8       44.67       68.89     41.97 o 
   5  10   8       89.48       86.30     27.74 o 
   6  10   8     1177.55     1126.22    153.73 o 
   7  10   8      127.60      142.35     75.61 o 
   8  10   8     3951.99     4037.86    488.43 o 
   9  10   8      126.71      105.10    100.67 o 
  10  10   8      384.22      515.94    141.68 o 
  11  10   8       23.35       49.51     67.56 o 
  12  10   8      287.29      298.03    139.81 o 
  13  10   8       34.53      361.43    169.54 o 
  14  10   8      801.54      842.57    164.14 o 
  15  10   8       77.70       91.46     39.61 o 
  16  10   8       22.32       47.04     38.74 o 
  17  10   8      121.70      137.20     82.22 o 
 -20  11   8        1.85      157.11     64.71 o 
 -19  11   8      149.11      303.95    143.59 o 
 -18  11   8      390.29      375.41    162.68 o 
 -17  11   8       73.48      141.74     50.24 o 
 -16  11   8      125.82      119.31     56.14 o 
 -15  11   8       18.68       30.27     50.48 o 
 -14  11   8       13.70       77.02     46.31 o 
 -13  11   8     1197.82     1066.30    134.71 o 
 -12  11   8       17.59       34.64     43.84 o 
 -11  11   8      803.47      766.51    110.29 o 
 -10  11   8      117.33       58.03     29.26 o 
  -9  11   8        2.96       68.06     27.11 o 
  -8  11   8      178.92      174.54     35.25 o 
  -7  11   8        7.98      114.46     28.06 o 
  -6  11   8        8.60       49.63     37.82 o 
  -5  11   8      764.48      722.03    117.90 o 
  -4  11   8       58.54       56.15     30.49 o 
  -3  11   8       77.87       72.06     34.09 o 
  -2  11   8        3.59       74.80     38.50 o 
  -1  11   8      414.54      360.81     62.25 o 
   0  11   8       17.49       64.71     41.76 o 
   1  11   8      127.80       91.44     31.58 o 
   2  11   8      226.86      170.69     49.41 o 
   3  11   8       16.68       62.17     28.00 o 
   4  11   8      237.41      171.04     36.62 o 
   5  11   8        1.65      113.63     50.21 o 
   6  11   8       26.39       56.59     43.89 o 
   7  11   8       17.29      117.76     51.03 o 
   8  11   8        6.90       45.04     51.26 o 
   9  11   8       10.29       72.67     38.64 o 
  10  11   8        1.21       50.90     63.74 o 
  11  11   8        6.17       89.78     56.92 o 
  12  11   8      123.89      328.07    150.37 o 
  13  11   8      222.07      213.79     99.71 o 
  14  11   8        1.97      169.03     93.93 o 
  15  11   8       26.31       87.85     68.42 o 
  16  11   8        0.08      118.48     86.40 o 
 -18  12   8      224.95      258.58    150.79 o 
 -17  12   8     1366.25     1311.67    227.88 o 
 -16  12   8      533.49      414.03     85.30 o 
 -15  12   8      751.81      656.88    106.50 o 
 -14  12   8     1016.59      994.28    169.58 o 
 -13  12   8       16.25       44.29     36.07 o 
 -12  12   8     1416.20     1499.49    199.39 o 
 -11  12   8      926.04      987.53    140.88 o 
 -10  12   8     1999.03     1651.97    211.96 o 
  -9  12   8     2129.65     2001.73    245.93 o 
  -8  12   8     1676.83     1451.09    206.39 o 
  -7  12   8       78.58       91.79     35.68 o 
  -6  12   8      766.46      712.95    116.60 o 
  -5  12   8      210.96      214.86    136.14 o 
  -4  12   8     1542.64     1864.78    270.07 o 
  -3  12   8      166.77      125.62     33.63 o 
  -2  12   8      181.74      158.95     48.04 o 
  -1  12   8       48.07       71.87     42.81 o 
   0  12   8      256.43      217.28     79.64 o 
   1  12   8       75.47      110.31     34.44 o 
   2  12   8      960.70     1017.13    192.22 o 
   3  12   8       27.37       54.71     25.59 o 
   4  12   8      183.28      171.79     42.01 o 
   5  12   8       38.99      129.91     52.64 o 
   6  12   8       59.90      189.23     59.67 o 
   7  12   8      124.69      111.81    122.80 o 
   8  12   8      330.41      302.29     90.49 o 
   9  12   8       51.24       72.42     74.22 o 
  10  12   8      169.02      158.18     67.84 o 
  11  12   8       52.91       34.88     69.83 o 
  12  12   8      505.37      626.19    126.41 o 
  13  12   8      184.52      168.73     52.03 o 
  14  12   8      360.40      418.85     98.44 o 
 -16  13   8      514.50      576.57    168.00 o 
 -15  13   8      917.66     1036.41    161.58 o 
 -14  13   8     1226.74     1163.51    147.73 o 
 -13  13   8     1998.61     1593.58    255.93 o 
 -12  13   8      212.82      239.28     63.20 o 
 -11  13   8     1143.39     1059.04    196.50 o 
 -10  13   8      816.51      712.01    148.05 o 
  -9  13   8     2196.56     1808.78    233.63 o 
  -8  13   8     3681.89     3415.12    418.10 o 
  -7  13   8     4281.97     4028.28    449.27 o 
  -6  13   8      254.64      199.48     45.16 o 
  -5  13   8      848.14      977.67    182.02 o 
  -4  13   8      133.26      106.36     52.26 o 
  -3  13   8      889.28      885.84    140.95 o 
  -2  13   8     2187.70     2000.61    371.90 o 
  -1  13   8     2280.53     1836.05    428.46 o 
   0  13   8      258.98      177.36    149.63 o 
   1  13   8      825.92      646.75    196.39 o 
   2  13   8       29.91      142.13     47.07 o 
   3  13   8      780.28      945.08    176.28 o 
   4  13   8      414.59      524.67    116.62 o 
   5  13   8      580.72      670.07    144.43 o 
   6  13   8      173.08      306.51     78.48 o 
   7  13   8       41.35       88.73     45.22 o 
   8  13   8       19.84      114.74     39.68 o 
   9  13   8      767.70      878.30    123.36 o 
  10  13   8        1.52      137.46     72.14 o 
  11  13   8      831.60      901.50    123.42 o 
 -13  14   8      595.36      572.20    280.43 o 
 -12  14   8     1764.48     1719.18    366.38 o 
 -11  14   8      918.66      983.99    108.83 o 
 -10  14   8     1347.17     1289.83    148.02 o 
  -9  14   8     1314.09     1342.84    188.32 o 
  -8  14   8     1675.65     1549.13    172.86 o 
  -7  14   8     1105.53     1136.17    139.71 o 
  -6  14   8     1956.87     1751.08    260.34 o 
  -5  14   8      894.08      939.23    140.12 o 
  -4  14   8     1511.70     1638.62    255.15 o 
  -3  14   8     1523.09     1567.40    161.25 o 
  -2  14   8     2235.33     2305.21    223.23 o 
  -1  14   8      974.45     1050.89    165.98 o 
   0  14   8     2403.39     2393.52    251.89 o 
   1  14   8      136.01      201.64     74.75 o 
   2  14   8     1878.08     2058.10    232.02 o 
   3  14   8      181.21       87.48     80.59 o 
   4  14   8     1276.21     1486.06    185.10 o 
   5  14   8      155.70      157.34     71.08 o 
   6  14   8     1030.83     1099.98    136.94 o 
   7  14   8        0.52      161.57     84.34 o 
   8  14   8     1754.05     1660.86    298.16 o 
  -7  15   8      983.36      977.43    140.29 o 
  -6  15   8      860.88      723.57     93.73 o 
  -5  15   8     1616.33     1721.81    187.93 o 
  -4  15   8     1320.49     1150.37    171.85 o 
  -3  15   8     2022.83     1941.85    198.08 o 
  -2  15   8      270.58      306.60     86.42 o 
  -1  15   8     1476.78     1548.70    151.47 o 
   0  15   8      492.45      390.79    108.56 o 
   1  15   8     2023.98     2076.49    342.56 o 
   2  15   8      341.17      226.62     90.25 o 
   3  15   8     1683.20     1750.83    231.14 o 
 -28   1   9       20.92       82.63     38.89 o 
 -27   1   9     1558.50     1467.05    101.37 o 
 -26   1   9      184.33      185.57     59.52 o 
 -25   1   9     1037.16      940.62    132.44 o 
 -24   1   9     1735.12     1634.28    154.90 o 
 -23   1   9      687.79      694.47     66.75 o 
 -22   1   9      656.93      615.16     56.53 o 
 -21   1   9     1482.79     1322.76     91.74 o 
 -20   1   9      220.53      102.87     25.37 o 
 -19   1   9      846.54      880.90     57.52 o 
 -18   1   9      121.94      108.48     24.65 o 
 -17   1   9      569.30      528.64     51.73 o 
 -16   1   9     2108.64     2178.87     85.47 o 
 -15   1   9     4874.41     5159.56    165.67 o 
 -14   1   9       33.02       59.36     18.68 o 
 -13   1   9      885.94      997.32     56.60 o 
 -12   1   9        6.97       12.08     16.46 o 
 -11   1   9       11.92       35.08     25.79 o 
 -10   1   9       52.49       58.49     26.99 o 
  -9   1   9     2561.37     2759.09     94.99 o 
  -8   1   9       44.69       40.18     16.12 o 
  -7   1   9      109.89       53.55     17.59 o 
  -6   1   9     2956.31     3063.40    113.25 o 
  -5   1   9      109.00       85.99     17.37 o 
  -4   1   9      349.83      420.14     74.44 o 
  -3   1   9     8842.10     8725.72    285.18 o 
  -2   1   9    15018.91    14299.21    160.86 o 
  -1   1   9       90.45      134.02     34.76 o 
   0   1   9      847.14      884.95     65.94 o 
   1   1   9        2.97        0.00     23.45 o 
   2   1   9     7890.60     8376.49    144.82 o 
   3   1   9     5709.49     6356.68    186.83 o 
   4   1   9    16549.93    17719.62    281.17 o 
   5   1   9     3815.23     4137.01    257.37 o 
   6   1   9     4222.06     4310.87    237.68 o 
   7   1   9       10.76        5.12     34.64 o 
   8   1   9     3324.15     3510.66    167.34 o 
   9   1   9      246.63      198.08     41.89 o 
  10   1   9     9643.08    10398.59    238.97 o 
  11   1   9       11.07       51.74     35.42 o 
  12   1   9     4168.72     4246.00    240.92 o 
  13   1   9       16.11      122.06     38.90 o 
  14   1   9     2661.64     3104.39    279.49 o 
  15   1   9        3.18        0.00     45.15 o 
  16   1   9      378.02      551.59    103.07 o 
  17   1   9       53.49       52.38     31.60 o 
  18   1   9      123.28      118.68     39.79 o 
  19   1   9        0.29       89.53     32.82 o 
  20   1   9      249.64      303.46     90.08 o 
  21   1   9       16.39      192.05     63.45 o 
  22   1   9      790.51      903.14    156.56 o 
  23   1   9       32.54      116.90     58.67 o 
 -28   2   9     1362.90     1212.52    118.51 o 
 -27   2   9     1055.85     1028.23    117.93 o 
 -26   2   9     1743.08     1801.16    243.06 o 
 -25   2   9     2664.87     2093.22    266.70 o 
 -24   2   9     4006.12     4053.19    361.34 o 
 -23   2   9     2587.98     2485.81    216.05 o 
 -22   2   9     3985.32     4016.33    264.93 o 
 -21   2   9      903.73      894.25     74.78 o 
 -20   2   9      238.47      231.50     38.06 o 
 -19   2   9      840.22      820.87     58.45 o 
 -18   2   9     3118.49     3117.14    185.98 o 
 -17   2   9     9930.56    10748.62    238.39 o 
 -16   2   9     1746.44     1710.52     92.19 o 
 -15   2   9     1049.74     1163.15     59.83 o 
 -14   2   9      124.78      113.23     22.63 o 
 -13   2   9      139.22       36.95     19.26 o 
 -12   2   9     4005.33     4099.81    177.99 o 
 -11   2   9     5400.56     5413.99    196.89 o 
 -10   2   9     3259.17     3349.50    107.15 o 
  -9   2   9     1429.43     1421.50     84.86 o 
  -8   2   9       37.13       15.40     25.27 o 
  -7   2   9       30.52       29.79     17.00 o 
  -6   2   9      157.15      143.95     17.97 o 
  -5   2   9      679.19      655.09     48.68 o 
  -4   2   9     2432.27     2239.96    161.98 o 
  -3   2   9    14893.85    15845.17    250.77 o 
  -2   2   9      961.30     1057.56     73.12 o 
  -1   2   9    11050.89    11396.64    237.00 o 
   0   2   9     6496.49     6496.76    270.48 o 
   1   2   9     9188.23     8886.89    180.91 o 
   2   2   9      353.14      374.42     85.00 o 
   3   2   9    14287.48    14894.46    209.46 o 
   4   2   9       54.69       51.02     35.72 o 
   5   2   9    36318.39    38932.55    363.44 o 
   6   2   9      316.76      266.75     43.90 o 
   7   2   9    22920.64    23171.11    364.58 o 
   8   2   9       62.77       69.72     41.01 o 
   9   2   9      938.65      982.20     76.66 o 
  10   2   9       12.98       40.43     35.17 o 
  11   2   9    15986.72    16145.27    304.30 o 
  12   2   9        8.94       44.58     39.70 o 
  13   2   9    20531.96    22373.57    414.80 o 
  14   2   9       62.47       72.40     30.56 o 
  15   2   9      685.05      691.24     91.24 o 
  16   2   9      154.80      178.67     65.74 o 
  17   2   9      861.35      723.09    102.12 o 
  18   2   9      120.65      178.07     53.21 o 
  19   2   9     1457.46     1338.64    178.68 o 
  20   2   9        0.26       45.07    147.20 o 
  21   2   9     1047.60      989.20    121.74 o 
  22   2   9        0.47        0.00     54.89 o 
  23   2   9      538.16      688.88    148.53 o 
 -28   3   9     1190.83      948.73    125.41 o 
 -27   3   9     1066.74      988.84    107.74 o 
 -26   3   9     1751.17     1569.01    112.51 o 
 -25   3   9     3001.68     2781.91    281.47 o 
 -24   3   9     3219.09     2705.15    288.35 o 
 -23   3   9     5558.73     5349.11    367.64 o 
 -22   3   9     2963.32     2719.32    230.63 o 
 -21   3   9     1756.07     1747.64    138.90 o 
 -20   3   9      617.96      589.18     67.14 o 
 -19   3   9     1196.54     1308.30     94.93 o 
 -18   3   9     2508.16     2432.35    153.32 o 
 -17   3   9    10087.30    10786.35    243.52 o 
 -16   3   9     8613.76     8646.21    286.79 o 
 -15   3   9     1484.50     1560.46     65.76 o 
 -14   3   9       47.05       69.47     23.13 o 
 -13   3   9     1767.77     1662.12     82.08 o 
 -12   3   9     1697.39     1727.21    107.96 o 
 -11   3   9     2348.62     2402.80    136.95 o 
 -10   3   9     5126.26     5625.76    178.13 o 
  -9   3   9     4753.03     5166.41    166.12 o 
  -8   3   9     4892.77     4833.51    192.28 o 
  -7   3   9     5383.67     4963.19    414.40 o 
  -6   3   9     8652.80     7924.32    247.98 o 
  -5   3   9     8933.11     8383.07    142.58 o 
  -4   3   9    25568.33    26571.12    222.23 o 
  -3   3   9      271.21      268.23     27.82 o 
  -2   3   9    22847.72    23104.14    223.46 o 
  -1   3   9     2692.30     3089.60    122.41 o 
   0   3   9    10471.48     9709.46    210.47 o 
   1   3   9     2657.10     2664.52    235.91 o 
   2   3   9    15741.94    15033.06    206.86 o 
   3   3   9       33.33       53.49     31.51 o 
   4   3   9    25469.86    27584.93    303.23 o 
   5   3   9     1686.01     1817.55    195.89 o 
   6   3   9    42044.49    43558.00    556.25 o 
   7   3   9     2482.61     2239.46    155.46 o 
   8   3   9    19055.63    19932.46    320.37 o 
   9   3   9      145.97      168.20     52.47 o 
  10   3   9     7671.77     8007.71    351.63 o 
  11   3   9      112.15      124.13     50.71 o 
  12   3   9    21879.63    22924.60    803.09 o 
  13   3   9      318.59      329.42     52.81 o 
  14   3   9    10475.84    11143.97    405.96 o 
  15   3   9       14.14        0.00     47.65 o 
  16   3   9     7599.35     8039.01    420.01 o 
  17   3   9       60.48        8.07     57.00 o 
  18   3   9     5952.80     6326.70    441.79 o 
  19   3   9        3.11       47.82     39.39 o 
  20   3   9     2424.05     2645.88    351.03 o 
  21   3   9       18.66       68.98     94.01 o 
  22   3   9     2878.41     2573.10    465.74 o 
  23   3   9       80.46      201.86     63.35 o 
 -27   4   9     1006.07     1067.80    110.69 o 
 -26   4   9     2149.50     2429.44    205.10 o 
 -25   4   9     1329.25     1262.55    166.09 o 
 -24   4   9     2342.82     2151.79    253.90 o 
 -23   4   9     3277.47     3065.82    282.53 o 
 -22   4   9     3866.38     3392.60    286.16 o 
 -21   4   9     3122.76     2678.62    204.38 o 
 -20   4   9     3564.36     3542.82    254.92 o 
 -19   4   9     3519.73     3308.07    231.26 o 
 -18   4   9     2566.52     2760.73    205.23 o 
 -17   4   9     7179.99     7183.90    286.82 o 
 -16   4   9    11222.26    12410.46    300.45 o 
 -15   4   9     6968.02     6878.10    346.92 o 
 -14   4   9     7360.29     8160.86    325.68 o 
 -13   4   9     2395.09     2399.40    157.33 o 
 -12   4   9       26.04       86.21     48.67 o 
 -11   4   9      732.64      702.91    122.43 o 
 -10   4   9     2774.61     2499.25    185.49 o 
  -9   4   9      908.58     1004.15     83.96 o 
  -8   4   9    14578.25    15617.64    246.65 o 
  -7   4   9     9130.60     9216.56    517.69 o 
  -6   4   9     3316.31     3181.94    345.54 o 
  -5   4   9     9744.78     9787.88    153.87 o 
  -4   4   9     7742.28     7963.09    187.67 o 
  -3   4   9    24829.10    23625.99    323.98 o 
  -2   4   9    13021.52    13376.71    200.90 o 
  -1   4   9     7476.78     7269.98    166.77 o 
   0   4   9      400.14      389.91     55.35 o 
   1   4   9    11997.28    11542.26    158.20 o 
   2   4   9      466.32      394.15     56.60 o 
   3   4   9    33002.02    35087.11    390.27 o 
   4   4   9     1921.18     1456.17    217.66 o 
   5   4   9    16843.89    17497.51    281.17 o 
   6   4   9       39.74       21.95     37.20 o 
   7   4   9    13779.56    13727.38    282.52 o 
   8   4   9      231.86      135.75     34.95 o 
   9   4   9    38414.55    41828.26   1118.58 o 
  10   4   9      179.19        0.00     53.60 o 
  11   4   9    12217.34    12785.59    401.93 o 
  12   4   9      390.42      312.76     65.96 o 
  13   4   9     3386.26     3080.00    305.17 o 
  14   4   9      102.31      116.58     51.07 o 
  15   4   9    12178.75    13410.55    604.06 o 
  16   4   9        0.05        0.00     42.62 o 
  17   4   9    10314.50    10880.85    921.30 o 
  18   4   9       92.28      100.80     41.65 o 
  19   4   9      835.40      771.97    131.17 o 
  20   4   9       22.02       62.68     47.76 o 
  21   4   9     3891.25     4070.22    277.74 o 
  22   4   9       18.28       95.15    136.32 o 
 -27   5   9     1214.25     1153.70    142.13 o 
 -26   5   9      450.24      576.88    111.46 o 
 -25   5   9     1377.73     1539.36    139.12 o 
 -24   5   9      446.00      432.04    100.82 o 
 -23   5   9     1974.97     1790.75    221.35 o 
 -22   5   9     1848.49     1843.09    194.39 o 
 -21   5   9     1978.10     1923.85    244.88 o 
 -20   5   9     2174.99     2140.47    168.89 o 
 -19   5   9     4066.34     4147.33    324.28 o 
 -18   5   9     2211.73     2260.18    158.01 o 
 -17   5   9     3117.80     3357.85    254.07 o 
 -16   5   9     3653.01     3532.42    237.35 o 
 -15   5   9     3119.93     2947.86    180.90 o 
 -14   5   9     6420.85     7117.81    607.07 o 
 -13   5   9     4334.66     4769.42    341.80 o 
 -12   5   9     6863.78     7027.64    376.87 o 
 -11   5   9     2712.07     2895.53    191.20 o 
 -10   5   9     2091.81     2255.47    246.81 o 
  -9   5   9      341.99      208.06     54.00 o 
  -8   5   9      769.83      907.04     85.99 o 
  -7   5   9     5266.02     5321.01    363.97 o 
  -6   5   9    10126.04    10064.54    182.13 o 
  -5   5   9      740.14      860.70     57.98 o 
  -4   5   9     8527.90     7694.82    193.38 o 
  -3   5   9     1618.14     1577.72     82.60 o 
  -2   5   9     5379.98     5233.72    139.84 o 
  -1   5   9       53.03       30.38     29.97 o 
   0   5   9    11218.98    11647.82    308.41 o 
   1   5   9     1771.06     1759.48    182.67 o 
   2   5   9    23032.04    23089.27    389.88 o 
   3   5   9       12.62        0.00     33.96 o 
   4   5   9     7680.96     7936.59    169.05 o 
   5   5   9       28.75       34.32     28.46 o 
   6   5   9     4931.04     5562.51    293.41 o 
   7   5   9      142.89      113.65     45.32 o 
   8   5   9    12468.64    12723.92    345.41 o 
   9   5   9      314.96      227.35     49.30 o 
  10   5   9     9871.61    10505.64    286.27 o 
  11   5   9      199.12      157.71     40.57 o 
  12   5   9     3223.91     3526.99    374.84 o 
  13   5   9       35.29       93.32     47.59 o 
  14   5   9     3162.69     3442.40    377.01 o 
  15   5   9      132.41      120.76     46.81 o 
  16   5   9     5291.65     4860.66    560.04 o 
  17   5   9       49.84       33.12     41.03 o 
  18   5   9     2267.62     2033.67    297.22 o 
  19   5   9       49.74       79.49     42.21 o 
  20   5   9      535.51      641.34     99.92 o 
  21   5   9        9.87      124.91     43.09 o 
  22   5   9     1369.35     1268.95    149.57 o 
 -26   6   9      187.65      231.91    131.42 o 
 -25   6   9       46.44      147.87     48.55 o 
 -24   6   9      604.75      458.86    139.35 o 
 -23   6   9      196.96      194.72     48.45 o 
 -22   6   9      396.77      249.34     46.52 o 
 -21   6   9     1018.02     1096.43    158.48 o 
 -20   6   9     1003.34      912.59    120.71 o 
 -19   6   9      156.21      250.93     48.59 o 
 -18   6   9     4328.30     4386.90    344.49 o 
 -17   6   9      110.07       54.93     18.50 o 
 -16   6   9      306.96      280.72     34.68 o 
 -15   6   9     1037.79      877.73    106.62 o 
 -14   6   9      609.75      618.76     83.11 o 
 -13   6   9     1989.22     1904.25    209.56 o 
 -12   6   9    10948.48    11290.53    345.68 o 
 -11   6   9     1631.60     1876.78    114.45 o 
 -10   6   9     1119.13     1211.20     99.22 o 
  -9   6   9      391.28      443.29     67.10 o 
  -8   6   9      564.64      621.76     70.87 o 
  -7   6   9     1641.34     1429.90     99.55 o 
  -6   6   9     8566.21     9019.36    200.52 o 
  -5   6   9     7233.76     7067.60    220.16 o 
  -4   6   9      127.44      114.37     28.26 o 
  -3   6   9      385.33      541.36     50.09 o 
  -2   6   9      289.15      284.39     38.11 o 
  -1   6   9     2833.52     3085.04    150.74 o 
   0   6   9     1347.27     1540.47     99.55 o 
   1   6   9     6585.21     6389.73    250.85 o 
   2   6   9      529.54      537.04     67.20 o 
   3   6   9     1156.02     1203.03    114.18 o 
   4   6   9       33.92      103.56     39.10 o 
   5   6   9       40.21       39.42     35.64 o 
   6   6   9      224.40      179.27     80.35 o 
   7   6   9     3309.95     3358.11    221.12 o 
   8   6   9       94.29      114.44     26.17 o 
   9   6   9     3069.21     2972.00    186.61 o 
  10   6   9      526.28      489.49     52.76 o 
  11   6   9     4041.83     3869.92    328.56 o 
  12   6   9      456.43      350.37    123.53 o 
  13   6   9      903.44      935.48    121.37 o 
  14   6   9       51.39      109.01     93.15 o 
  15   6   9      246.80      195.85     60.79 o 
  16   6   9        0.44       94.29     67.50 o 
  17   6   9     1793.49     1526.19    275.11 o 
  18   6   9       54.54      106.67     57.72 o 
  19   6   9     1086.05     1102.09    163.72 o 
  20   6   9       70.71        4.22     64.17 o 
  21   6   9      135.60      142.40     49.03 o 
 -25   7   9       54.36       42.67     52.89 o 
 -24   7   9       42.30      142.33    112.65 o 
 -23   7   9       17.85       97.65     76.88 o 
 -22   7   9       43.72      100.96     39.26 o 
 -21   7   9      192.88      182.25     42.06 o 
 -20   7   9       70.78       86.73     27.02 o 
 -19   7   9      540.91      539.22     66.03 o 
 -18   7   9       10.11       16.76     16.45 o 
 -17   7   9      117.52      145.46     22.23 o 
 -16   7   9        0.51       37.22     16.22 o 
 -15   7   9      157.47      119.15     30.37 o 
 -14   7   9      799.70      798.37    104.07 o 
 -13   7   9       51.59      130.61     52.76 o 
 -12   7   9       86.29       64.21     37.02 o 
 -11   7   9      375.89      464.23     78.72 o 
 -10   7   9     1003.75      920.67     89.61 o 
  -9   7   9      829.86      697.22     66.38 o 
  -8   7   9      862.61      846.88     59.48 o 
  -7   7   9     1936.35     2013.58    139.14 o 
  -6   7   9      130.26       91.87     55.47 o 
  -5   7   9       16.17       31.37     25.70 o 
  -4   7   9      317.10      301.02     47.08 o 
  -3   7   9     1719.91     1990.28    137.60 o 
  -2   7   9     1604.45     1551.38     97.69 o 
  -1   7   9        4.62       40.98     25.91 o 
   0   7   9       16.96       65.45     26.26 o 
   1   7   9      187.82       89.36     30.29 o 
   2   7   9      137.79      162.37     45.82 o 
   3   7   9     2744.82     2525.01    209.68 o 
   4   7   9      277.72      202.60     75.90 o 
   5   7   9       33.50       75.37     41.43 o 
   6   7   9      639.60      585.04     77.59 o 
   7   7   9      967.24      924.49    100.65 o 
   8   7   9      570.34      588.55     71.00 o 
   9   7   9      483.76      415.70    201.43 o 
  10   7   9     2967.12     2886.66    273.74 o 
  11   7   9      309.81      287.13     66.95 o 
  12   7   9      232.88      170.20     23.92 o 
  13   7   9       45.97       66.24     26.59 o 
  14   7   9       96.49      108.86     76.42 o 
  15   7   9       47.30       85.46     62.17 o 
  16   7   9      119.06      154.60     68.58 o 
  17   7   9       22.44       16.76     99.48 o 
  18   7   9       27.79      110.29    114.34 o 
  19   7   9       28.56      190.86     76.77 o 
  20   7   9       50.84      123.76     56.39 o 
 -24   8   9       26.70      240.87     74.35 o 
 -23   8   9       99.03      120.78     42.19 o 
 -22   8   9      706.36      820.70     99.89 o 
 -21   8   9      395.42      370.77     91.94 o 
 -20   8   9       10.91       70.83     36.76 o 
 -19   8   9      115.17       92.22     28.29 o 
 -18   8   9        2.42       33.54     17.00 o 
 -17   8   9      126.24       87.75     25.08 o 
 -16   8   9      886.78      795.51     98.10 o 
 -15   8   9       50.97       14.22     22.59 o 
 -14   8   9      144.89      127.51     43.30 o 
 -13   8   9        2.22       40.23     20.60 o 
 -12   8   9      216.84      205.45     30.11 o 
 -11   8   9      714.73      611.72     62.39 o 
 -10   8   9        2.71       34.75     14.28 o 
  -9   8   9     1998.72     1884.61    146.76 o 
  -8   8   9      798.01      849.69     56.46 o 
  -7   8   9      189.96      222.86     56.88 o 
  -6   8   9     1298.42     1434.76    131.93 o 
  -5   8   9     1035.68     1027.67     99.07 o 
  -4   8   9     1507.40     1419.68    147.50 o 
  -3   8   9        5.79       43.41     44.39 o 
  -2   8   9      452.79      446.87     86.33 o 
  -1   8   9      208.12      194.58     40.80 o 
   0   8   9     1286.90     1300.35    101.83 o 
   1   8   9     1571.37     1371.90     96.64 o 
   2   8   9      207.43      217.95     44.58 o 
   3   8   9     4055.91     4067.98    307.06 o 
   4   8   9       85.26       67.01     27.73 o 
   5   8   9     2415.23     2529.49    238.17 o 
   6   8   9      566.83      525.88     76.01 o 
   7   8   9     4331.80     4346.33    517.92 o 
   8   8   9       53.19       42.51     40.14 o 
   9   8   9     1970.86     1842.85    291.43 o 
  10   8   9        0.03       95.23     82.43 o 
  11   8   9     2052.27     2244.58    230.32 o 
  12   8   9        7.23       61.00     21.34 o 
  13   8   9      560.23      454.49     81.15 o 
  14   8   9       22.72       79.27     29.90 o 
  15   8   9      283.72      202.63     72.14 o 
  16   8   9       29.27      109.32     69.80 o 
  17   8   9      997.23     1110.06    136.22 o 
  18   8   9       25.72      160.60     56.00 o 
  19   8   9      152.76       93.89     53.75 o 
 -23   9   9      290.56      482.56    198.91 o 
 -22   9   9     1057.85     1096.63    138.78 o 
 -21   9   9     3365.52     3556.10    320.09 o 
 -20   9   9      849.44      862.43    134.81 o 
 -19   9   9     1097.09     1133.62    261.54 o 
 -18   9   9      643.10      588.35     82.95 o 
 -17   9   9        7.00       85.64     24.24 o 
 -16   9   9      296.51      288.45     54.24 o 
 -15   9   9     1749.86     1756.44    193.07 o 
 -14   9   9      506.67      495.53     57.81 o 
 -13   9   9      156.12      151.14     52.27 o 
 -12   9   9      645.03      736.96     78.40 o 
 -11   9   9      363.07      247.97     45.39 o 
 -10   9   9       10.04       93.23     27.69 o 
  -9   9   9      431.22      485.02     55.86 o 
  -8   9   9      342.88      364.57     60.93 o 
  -7   9   9      371.04      354.34     51.43 o 
  -6   9   9      652.45      850.30     87.56 o 
  -5   9   9      291.40      217.70     84.44 o 
  -4   9   9     2346.80     2546.66    227.93 o 
  -3   9   9     1674.47     1738.39    136.26 o 
  -2   9   9     1077.35     1181.70     97.78 o 
  -1   9   9       71.59       85.88     45.81 o 
   0   9   9      539.41      446.95     49.35 o 
   1   9   9      206.11      248.38     54.80 o 
   2   9   9     8336.00     8014.60    271.39 o 
   3   9   9     2742.69     2246.08    265.75 o 
   4   9   9    11008.10    11763.98    377.81 o 
   5   9   9       43.19       84.16     45.47 o 
   6   9   9     3381.08     3513.96    444.93 o 
   7   9   9        6.20       54.47     27.97 o 
   8   9   9     8424.05     9127.04    504.96 o 
   9   9   9      344.52      281.78    115.37 o 
  10   9   9     6999.19     7080.83    859.48 o 
  11   9   9       29.94       23.20     91.75 o 
  12   9   9     1242.13     1178.20    187.63 o 
  13   9   9      246.46      301.52     79.47 o 
  14   9   9     2057.09     2152.59    316.67 o 
  15   9   9        4.12       38.45     72.00 o 
  16   9   9     2742.25     2618.97    292.79 o 
  17   9   9       47.64       94.98     45.71 o 
  18   9   9      241.14      444.34    105.55 o 
 -22  10   9      912.63      806.40    174.09 o 
 -21  10   9     1243.37     1280.63    149.02 o 
 -20  10   9     2932.31     3058.03    354.00 o 
 -19  10   9      788.89      990.66    211.36 o 
 -18  10   9     2000.90     1951.49    316.12 o 
 -17  10   9      446.58      456.52    104.85 o 
 -16  10   9      759.34      662.77     96.55 o 
 -15  10   9      849.71      749.74    143.57 o 
 -14  10   9     1032.46      870.66    111.65 o 
 -13  10   9     1834.64     1761.12    189.96 o 
 -12  10   9     2465.08     2613.84    325.63 o 
 -11  10   9     1215.17     1323.12    162.87 o 
 -10  10   9     1961.99     2066.68    204.26 o 
  -9  10   9     1595.97     1528.96    128.63 o 
  -8  10   9      422.39      376.92     59.35 o 
  -7  10   9     4120.15     4705.51    405.30 o 
  -6  10   9      455.92      546.51     89.54 o 
  -5  10   9     3809.55     3901.45    506.63 o 
  -4  10   9      744.58      893.52    107.29 o 
  -3  10   9     2717.13     2626.99    261.17 o 
  -2  10   9      254.96      198.35     51.27 o 
  -1  10   9     6195.26     6378.23    383.50 o 
   0  10   9        4.31      146.35     53.30 o 
   1  10   9    11226.72    11428.04    797.78 o 
   2  10   9      506.51      515.18     78.57 o 
   3  10   9     7741.78     7709.92    313.50 o 
   4  10   9      629.45      540.10     84.59 o 
   5  10   9     4555.62     4439.30    567.97 o 
   6  10   9        5.59       34.32     33.56 o 
   7  10   9     6229.90     5887.04    887.04 o 
   8  10   9       35.64      119.65     84.97 o 
   9  10   9     6235.41     6217.47    786.94 o 
  10  10   9      276.89      436.07    139.03 o 
  11  10   9     4475.69     4469.64    760.76 o 
  12  10   9       53.95       88.58     61.83 o 
  13  10   9     4234.89     4416.62    431.56 o 
  14  10   9       21.94       77.05     95.16 o 
  15  10   9     2267.07     2478.06    380.01 o 
  16  10   9        7.10        0.00     75.35 o 
 -20  11   9      516.26      568.44    159.08 o 
 -19  11   9     2462.36     2327.04    409.89 o 
 -18  11   9      474.10      275.71    108.92 o 
 -17  11   9     3719.34     3556.10    437.85 o 
 -16  11   9     1133.85     1026.98    196.53 o 
 -15  11   9      794.36      752.79    277.88 o 
 -14  11   9     1814.07     1587.00    212.84 o 
 -13  11   9      909.93      858.81    113.23 o 
 -12  11   9     1749.98     1564.52    197.93 o 
 -11  11   9     5182.45     5221.08    356.97 o 
 -10  11   9     3482.78     3759.68    348.47 o 
  -9  11   9      870.62      968.49    129.54 o 
  -8  11   9     1801.46     1892.52    187.58 o 
  -7  11   9      380.00      445.67     66.53 o 
  -6  11   9     2076.44     2347.45    308.49 o 
  -5  11   9     1659.23     1780.66    235.55 o 
  -4  11   9     2605.86     2589.08    269.11 o 
  -3  11   9      208.65      155.80     32.32 o 
  -2  11   9     3907.35     4030.92    562.46 o 
  -1  11   9       97.41      133.82     40.61 o 
   0  11   9    10426.80    10729.26    492.46 o 
   1  11   9       33.98       56.96     26.15 o 
   2  11   9     6839.66     6856.48    401.41 o 
   3  11   9      362.81      270.04    131.85 o 
   4  11   9     1983.96     1818.09    262.63 o 
   5  11   9      422.00      242.77    114.52 o 
   6  11   9     3523.31     3545.38    319.65 o 
   7  11   9       38.53      121.89     87.97 o 
   8  11   9     5849.04     6202.20    767.28 o 
   9  11   9       86.40      123.15     50.13 o 
  10  11   9     2905.32     3173.23    405.00 o 
  11  11   9      583.02      515.96    144.63 o 
  12  11   9     4013.48     4679.15    595.80 o 
  13  11   9       66.08      113.37     81.25 o 
  14  11   9     2408.86     2272.47    244.34 o 
  15  11   9       16.13      163.80     96.39 o 
 -18  12   9      958.34     1159.58    217.97 o 
 -17  12   9     1142.31     1257.93    293.85 o 
 -16  12   9     1709.29     2158.22    374.62 o 
 -15  12   9     1191.46      883.62    203.38 o 
 -14  12   9     1182.95     1204.01    226.73 o 
 -13  12   9     1065.05     1125.09    401.58 o 
 -12  12   9      451.86      475.34    105.37 o 
 -11  12   9     1679.52     1521.72    196.95 o 
 -10  12   9     2115.69     2202.22    307.04 o 
  -9  12   9     4882.89     4695.92    451.97 o 
  -8  12   9      709.03      733.50    106.36 o 
  -7  12   9     1521.41     1504.35    244.78 o 
  -6  12   9      127.14      138.11     44.50 o 
  -5  12   9      868.31     1141.87    223.75 o 
  -4  12   9      737.57      807.33    122.66 o 
  -3  12   9     3159.31     3383.69    440.46 o 
  -2  12   9      515.47      549.15     89.53 o 
  -1  12   9     4084.07     3938.23    489.95 o 
   0  12   9      324.01      259.54     55.70 o 
   1  12   9      849.13      871.32    140.22 o 
   2  12   9       76.87      138.72     58.98 o 
   3  12   9     1840.69     1538.84    239.83 o 
   4  12   9      431.70      542.07    110.66 o 
   5  12   9     1300.63     1350.81    221.97 o 
   6  12   9       57.92       50.77    109.91 o 
   7  12   9     1321.34     1264.01    208.06 o 
   8  12   9      168.15      149.37     54.37 o 
   9  12   9     2328.45     2547.68    253.38 o 
  10  12   9      425.51      495.98    109.43 o 
  11  12   9     1519.99     1553.34    197.21 o 
  12  12   9       34.14       79.56     40.98 o 
  13  12   9     1136.39     1202.77    150.34 o 
 -15  13   9      546.09      578.63    134.01 o 
 -14  13   9      420.29      506.97    140.71 o 
 -13  13   9      498.19      469.33    128.78 o 
 -12  13   9      865.51      942.13    163.94 o 
 -11  13   9      449.04      504.35    105.90 o 
 -10  13   9     1635.37     1287.67    131.95 o 
  -9  13   9      440.57      413.69    119.83 o 
  -8  13   9     1738.93     1759.60    313.28 o 
  -7  13   9      292.80      189.49     62.21 o 
  -6  13   9     1288.25     1297.76    239.37 o 
  -5  13   9      151.47       82.97     38.20 o 
  -4  13   9     1706.91     1865.35    345.26 o 
  -3  13   9      194.29      150.53     91.61 o 
  -2  13   9     1715.73     1470.78    289.44 o 
  -1  13   9       10.43       35.60     26.47 o 
   0  13   9      557.23      514.69    102.60 o 
   1  13   9       31.82       70.40     27.67 o 
   2  13   9      448.71      398.32    125.17 o 
   3  13   9       77.28      112.38     50.74 o 
   4  13   9     1358.79     1286.13    220.74 o 
   5  13   9        4.08       28.15     29.39 o 
   6  13   9      455.94      471.07     79.78 o 
   7  13   9       47.13      229.60     64.24 o 
   8  13   9      457.47      514.66     89.09 o 
   9  13   9      212.12      151.12     58.71 o 
  10  13   9      452.17      332.07     77.84 o 
 -12  14   9      209.48      260.86    151.63 o 
 -11  14   9      943.77     1038.95    225.09 o 
 -10  14   9        0.48       96.35    110.20 o 
  -9  14   9      565.55      562.11    111.82 o 
  -8  14   9        7.76       98.22     68.28 o 
  -7  14   9      275.51      325.22     78.86 o 
  -6  14   9      610.81      582.25    107.00 o 
  -5  14   9     1083.27      991.47    134.81 o 
  -4  14   9       10.39       59.43    105.03 o 
  -3  14   9      279.39      428.07    106.06 o 
  -2  14   9      148.88      140.95     50.20 o 
  -1  14   9        7.39       56.17     32.56 o 
   0  14   9      178.87      170.58     59.53 o 
   1  14   9       79.43      212.88     67.10 o 
   2  14   9       69.05       63.06     36.19 o 
   3  14   9       21.76      126.50     51.97 o 
   4  14   9      147.41      261.70     75.79 o 
   5  14   9       68.60       65.48     40.46 o 
   6  14   9      158.92      209.75     42.51 o 
  -4  15   9        7.71       22.09     31.37 o 
  -3  15   9       20.73       60.33     33.73 o 
  -2  15   9       22.24       80.97     37.12 o 
  -1  15   9       16.07       64.07     44.16 o 
 -28   0  10       27.26      132.77     89.90 o 
 -27   0  10     2878.84     2635.22    333.50 o 
 -26   0  10      347.53      350.86     99.72 o 
 -25   0  10     1881.66     1709.05    371.65 o 
 -24   0  10      255.24      190.16     48.08 o 
 -23   0  10     1057.77     1199.49    154.32 o 
 -22   0  10       10.03       83.62     29.73 o 
 -21   0  10     2555.65     2603.37    259.39 o 
 -20   0  10      253.16      236.37     51.78 o 
 -19   0  10      210.60      217.21     52.97 o 
 -18   0  10     8512.32     9042.81    298.85 o 
 -17   0  10     3752.35     3996.13    342.59 o 
 -16   0  10       89.47       73.76     37.76 o 
 -15   0  10    10814.04    11059.41    240.04 o 
 -14   0  10      892.84     1112.22     90.07 o 
 -13   0  10     3090.72     3708.62    250.96 o 
 -12   0  10    27818.48    29201.08    357.66 o 
 -11   0  10    20582.04    21545.33    420.69 o 
 -10   0  10    36117.29    37526.89    580.90 o 
  -9   0  10     5352.60     5285.18    178.61 o 
  -8   0  10    11470.65    10598.97    278.68 o 
  -7   0  10      254.69      297.94     42.88 o 
  -6   0  10    43025.62    45084.87    437.61 o 
  -5   0  10     6032.04     6797.53    227.16 o 
  -4   0  10   114135.42   124585.29   2014.76 o 
  -3   0  10    35421.34    38188.88    418.70 o 
  -2   0  10     4579.64     4244.97    161.89 o 
  -1   0  10       13.46       46.27     31.11 o 
   0   0  10     9311.94     8584.75    171.53 o 
   1   0  10      884.36      739.03     83.51 o 
   2   0  10    34639.27    37183.89    573.06 o 
   3   0  10     3342.85     2909.32    275.66 o 
   4   0  10    29941.11    31388.40    486.98 o 
   5   0  10       10.92      109.84     52.84 o 
   6   0  10     1092.87     1163.47    109.84 o 
   7   0  10      835.53      916.60     59.99 o 
   8   0  10     4602.68     4406.22    194.04 o 
   9   0  10     4869.40     5078.40    249.44 o 
  10   0  10     7179.40     7975.27    357.54 o 
  11   0  10      965.03      927.50    113.06 o 
  12   0  10     4600.38     4649.34    330.02 o 
  13   0  10      143.80       65.44     26.01 o 
  14   0  10     2446.17     2403.92    276.62 o 
  16   0  10     1940.31     2109.70    421.69 o 
  17   0  10        1.37      311.13    143.98 o 
  18   0  10     2838.42     2421.04    576.38 o 
  19   0  10      108.76      160.91    105.58 o 
  20   0  10     5371.17     5595.88    703.38 o 
  21   0  10       51.05       54.10     91.10 o 
  22   0  10     1151.42     1048.65    194.35 o 
 -28   1  10     1346.14     1320.92     99.10 o 
 -27   1  10      238.49      217.82     41.65 o 
 -26   1  10     1511.57     1506.33    154.90 o 
 -25   1  10      353.76      355.85     51.55 o 
 -24   1  10     2189.39     2210.23    221.16 o 
 -23   1  10      367.41      197.64     41.91 o 
 -22   1  10      909.02      926.95     91.10 o 
 -21   1  10      213.98      247.37     45.44 o 
 -20   1  10     1683.85     1694.18    119.90 o 
 -19   1  10     1302.11     1396.75    104.10 o 
 -18   1  10     2050.92     2141.15    130.15 o 
 -17   1  10     9307.49     9854.76    240.31 o 
 -16   1  10     4294.73     4658.86    206.83 o 
 -15   1  10     2050.58     2110.13     86.06 o 
 -14   1  10     2291.34     2571.90     96.49 o 
 -13   1  10    11965.51    12613.30    164.13 o 
 -12   1  10     7451.59     7754.33    210.55 o 
 -11   1  10    15147.24    15967.19    202.35 o 
 -10   1  10     3005.26     3191.78    131.61 o 
  -9   1  10    18803.08    18346.19    256.18 o 
  -8   1  10     6416.57     6609.03    129.50 o 
  -7   1  10    13271.68    12111.46    145.46 o 
  -6   1  10     9763.78     9944.40    162.08 o 
  -5   1  10    77669.20    83026.69    667.89 o 
  -4   1  10     3006.30     3273.22    311.95 o 
  -3   1  10    22478.66    22697.17    337.36 o 
  -2   1  10     5099.44     4897.47    138.08 o 
  -1   1  10     9795.81    10064.68    174.75 o 
   0   1  10     1186.30     1083.90     67.65 o 
   1   1  10    14994.94    15727.30    187.40 o 
   2   1  10     2609.64     2676.34    110.28 o 
   3   1  10    13830.80    14242.93    178.11 o 
   4   1  10     3824.88     4372.55    251.11 o 
   5   1  10    12455.51    12517.10    248.27 o 
   6   1  10      926.29     1170.89     95.54 o 
   7   1  10     3185.26     3454.90    186.84 o 
   8   1  10        2.37       56.45     33.32 o 
   9   1  10     3157.75     3237.19    148.56 o 
  10   1  10      458.23      340.08     46.35 o 
  11   1  10     7833.23     8178.28    314.55 o 
  12   1  10      259.16      142.06     47.49 o 
  13   1  10     2536.54     2681.74    245.89 o 
  14   1  10        7.50       45.87     30.70 o 
  15   1  10     1303.84     1314.70    129.85 o 
  16   1  10        6.75       35.63     26.68 o 
  17   1  10     4006.77     3687.90    335.93 o 
  18   1  10       15.61       58.08     47.85 o 
  19   1  10     3070.06     3030.65    539.42 o 
  20   1  10       14.28       73.41     45.11 o 
  21   1  10     1540.13     1474.32    189.48 o 
  22   1  10      131.85      301.63     98.72 o 
 -28   2  10      238.96      239.84     41.97 o 
 -27   2  10      162.43      152.86     50.48 o 
 -26   2  10      112.62      133.67     57.29 o 
 -25   2  10      920.51      739.67     95.97 o 
 -24   2  10       43.94      106.28     21.92 o 
 -23   2  10     1063.05      915.98     92.06 o 
 -22   2  10      755.53      722.31     69.27 o 
 -21   2  10      760.82      766.88     65.23 o 
 -20   2  10        7.38       41.92     35.87 o 
 -19   2  10     4102.00     4342.95    235.38 o 
 -18   2  10     2314.28     2360.30    133.32 o 
 -17   2  10     3913.99     4039.85    206.64 o 
 -16   2  10     3976.85     4376.36    181.43 o 
 -15   2  10      502.22      527.83     55.74 o 
 -14   2  10     2355.88     2388.28     79.63 o 
 -13   2  10     2042.63     1896.55    107.19 o 
 -12   2  10     3682.38     3485.45    134.21 o 
 -11   2  10     1307.88     1347.23    176.41 o 
 -10   2  10     4176.36     4235.87    191.36 o 
  -9   2  10     1760.69     1776.36    119.34 o 
  -8   2  10     7563.39     6654.27    109.00 o 
  -7   2  10    17525.68    18543.37    230.26 o 
  -6   2  10    16580.48    17119.69    251.45 o 
  -5   2  10     1072.15     1127.12    128.34 o 
  -4   2  10    12863.69    13209.96    174.92 o 
  -3   2  10        7.64       37.75     38.28 o 
  -2   2  10     2461.72     2642.92    115.91 o 
  -1   2  10     6947.78     6711.14    141.88 o 
   0   2  10    19420.72    20705.01    326.19 o 
   1   2  10     1044.49     1174.52    118.21 o 
   2   2  10     4202.68     4151.57    193.57 o 
   3   2  10      394.41      495.81     57.36 o 
   4   2  10     2250.57     2443.15    183.55 o 
   5   2  10     5650.07     5897.96    283.74 o 
   6   2  10    11807.28    12256.22    224.28 o 
   7   2  10      710.39      696.07     64.94 o 
   8   2  10     3085.79     3343.71    181.69 o 
   9   2  10      267.21      251.95     64.24 o 
  10   2  10     1447.01     1677.02    128.74 o 
  11   2  10      388.40      321.59     45.23 o 
  12   2  10     3898.23     4093.51    301.40 o 
  13   2  10       36.04       18.32     31.34 o 
  14   2  10     2186.12     2352.40    223.19 o 
  15   2  10        0.94       50.81     35.73 o 
  16   2  10     3240.28     2823.69    321.35 o 
  17   2  10        0.26        0.00     37.29 o 
  18   2  10     2588.10     2535.19    357.33 o 
  19   2  10        1.63      126.00     73.56 o 
  20   2  10     1254.83     1287.18    157.57 o 
  21   2  10        1.90      100.94     62.04 o 
  22   2  10     2048.76     2054.52    295.42 o 
 -28   3  10      196.29      179.55     53.61 o 
 -27   3  10      111.16      157.89     33.66 o 
 -26   3  10        7.72       94.19     30.92 o 
 -25   3  10        3.90        0.00     25.65 o 
 -24   3  10       31.52      109.29     38.64 o 
 -23   3  10       68.47       58.42     19.70 o 
 -22   3  10      661.51      561.72     65.76 o 
 -21   3  10      562.39      577.91     56.26 o 
 -20   3  10      240.11      226.14     34.73 o 
 -19   3  10       82.96      129.15     23.68 o 
 -18   3  10      912.03      912.85     62.36 o 
 -17   3  10     1180.59     1155.05     66.42 o 
 -16   3  10     5047.59     5186.69    204.64 o 
 -15   3  10      122.72      103.13     31.47 o 
 -14   3  10      320.38      327.67     47.69 o 
 -13   3  10      881.65      890.38     73.65 o 
 -12   3  10        1.13        3.51     34.95 o 
 -11   3  10        4.90       76.76     22.10 o 
 -10   3  10     3841.32     3876.51    202.36 o 
  -9   3  10     2595.25     2919.02    215.64 o 
  -8   3  10     1039.19     1057.86     88.91 o 
  -7   3  10     1147.77     1039.49    113.70 o 
  -6   3  10     1018.74      989.09     48.18 o 
  -5   3  10      147.04      109.71     21.45 o 
  -4   3  10     4294.61     4136.12    111.55 o 
  -3   3  10       17.53       46.14     16.52 o 
  -2   3  10     1241.81     1423.20     93.44 o 
  -1   3  10      465.11      488.22     55.46 o 
   0   3  10       13.10       82.45     65.99 o 
   1   3  10     1181.84     1151.81     69.31 o 
   2   3  10      568.05      470.06     57.57 o 
   3   3  10      171.39      201.67     37.36 o 
   4   3  10       13.18       51.27     35.00 o 
   5   3  10       20.62       43.03     33.05 o 
   6   3  10      132.44       22.73     39.39 o 
   7   3  10     5763.82     6063.92    273.23 o 
   8   3  10      813.00      829.91     96.39 o 
   9   3  10     1824.93     2005.64    147.68 o 
  10   3  10        1.69       86.18     41.44 o 
  11   3  10     1454.48     1312.05    139.37 o 
  12   3  10        8.99       54.11     42.13 o 
  13   3  10     1448.62     1392.70    194.19 o 
  14   3  10      115.30       97.07     62.77 o 
  15   3  10     3797.47     3843.31    384.75 o 
  16   3  10        7.46       72.03     33.82 o 
  17   3  10       58.34      142.70     39.09 o 
  18   3  10      103.01      117.73     72.76 o 
  19   3  10       59.19      223.84     90.75 o 
  20   3  10       18.98       88.04     36.11 o 
  21   3  10     1824.99     1792.11    188.85 o 
  22   3  10        1.63       55.29     45.94 o 
 -27   4  10        0.98      125.31     47.40 o 
 -26   4  10       35.09       98.32     34.19 o 
 -25   4  10      237.07      163.33     40.76 o 
 -24   4  10       21.40       50.92     22.03 o 
 -23   4  10        0.86       28.22     18.92 o 
 -22   4  10      689.37      539.57     68.75 o 
 -21   4  10        1.53       40.77     21.48 o 
 -20   4  10        4.46       33.06     24.51 o 
 -19   4  10      399.28      233.06     35.22 o 
 -18   4  10      140.66      134.62     17.94 o 
 -17   4  10      896.18      873.09     55.56 o 
 -16   4  10      402.93      328.41     47.71 o 
 -15   4  10      131.62      155.05     41.52 o 
 -14   4  10      101.54      131.61     36.16 o 
 -13   4  10      314.76      357.82     58.92 o 
 -12   4  10     1992.77     1992.94    123.63 o 
 -11   4  10     3904.00     4282.20    299.10 o 
 -10   4  10     1806.17     2032.98    140.38 o 
  -9   4  10      303.23      228.83     60.88 o 
  -8   4  10      715.37      583.73     88.94 o 
  -7   4  10      375.33      123.42    142.66 o 
  -6   4  10     4595.87     4739.96    298.08 o 
  -5   4  10     1250.17     1510.25    104.01 o 
  -4   4  10     8095.77     7621.83    143.75 o 
  -3   4  10     1055.23      972.79     61.25 o 
  -2   4  10     1203.49     1393.17    103.11 o 
  -1   4  10       43.87       70.95     23.14 o 
   0   4  10       43.46       86.26     24.27 o 
   1   4  10      365.49      463.74     52.01 o 
   2   4  10     2675.38     2891.49    189.06 o 
   3   4  10     1868.34     1806.97    128.42 o 
   4   4  10     1266.81     1182.72     89.50 o 
   5   4  10     1192.17     1223.13     84.39 o 
   6   4  10      448.84      397.38     62.52 o 
   7   4  10        0.63       69.78     41.56 o 
   8   4  10     1983.98     2132.08    149.43 o 
   9   4  10       43.87        0.00     43.33 o 
  10   4  10     1847.49     2056.48    168.25 o 
  11   4  10      363.80      297.32     48.98 o 
  12   4  10      567.06      581.09     89.08 o 
  13   4  10      131.60      183.34     56.35 o 
  14   4  10       25.02      164.82     62.14 o 
  15   4  10        9.88       32.02     51.81 o 
  16   4  10       13.84       92.07     65.40 o 
  17   4  10      194.82      138.33     46.96 o 
  18   4  10      565.58      480.35     88.22 o 
  19   4  10      132.73       97.79     58.17 o 
  20   4  10       29.48      102.99     63.78 o 
  21   4  10       20.54       97.15     57.46 o 
 -27   5  10       32.94       83.11     48.24 o 
 -26   5  10      379.35      287.24     80.45 o 
 -25   5  10       26.36       55.05     71.14 o 
 -24   5  10      383.39      422.31     77.14 o 
 -23   5  10        2.40       19.33     21.66 o 
 -22   5  10      423.04      381.09     58.74 o 
 -21   5  10      176.82      134.24     30.06 o 
 -20   5  10      720.20      608.49     74.84 o 
 -19   5  10     1462.29     1433.41    155.98 o 
 -18   5  10      773.43      827.59     95.62 o 
 -17   5  10      716.55      608.75     86.27 o 
 -16   5  10    11133.29    11572.30    398.80 o 
 -15   5  10     2103.44     1980.22    183.27 o 
 -14   5  10      264.98      394.75     59.25 o 
 -13   5  10     4200.29     4065.50    293.98 o 
 -12   5  10      643.12      778.08     98.14 o 
 -11   5  10     6633.27     6569.03    324.57 o 
 -10   5  10    13032.87    13782.35    516.04 o 
  -9   5  10     9554.57     9618.55    350.34 o 
  -8   5  10     2042.02     2330.97    241.42 o 
  -7   5  10     7742.24     7935.33    308.49 o 
  -6   5  10     1495.86     1426.30     89.10 o 
  -5   5  10    16288.53    16397.39    171.89 o 
  -4   5  10     4413.70     4539.97    165.68 o 
  -3   5  10    14306.16    15034.16    220.38 o 
  -2   5  10      669.58      711.09     62.24 o 
  -1   5  10     1357.43     1367.57     83.46 o 
   0   5  10     1680.06     1634.32     97.45 o 
   1   5  10     1887.43     1820.45    104.35 o 
   2   5  10      881.53      930.46     66.35 o 
   3   5  10     3242.24     3358.76    222.49 o 
   4   5  10      275.92      200.34     37.21 o 
   5   5  10      533.24      664.64     69.33 o 
   6   5  10       64.91       99.19     36.34 o 
   7   5  10      111.83       92.43     32.71 o 
   8   5  10       62.45      101.39     35.63 o 
   9   5  10     1299.13     1445.89    128.48 o 
  10   5  10       87.89      117.67     59.26 o 
  11   5  10       30.76      101.18     50.02 o 
  12   5  10      119.88       90.02     59.84 o 
  13   5  10      756.08      794.48    159.44 o 
  14   5  10      576.03      522.26    113.13 o 
  15   5  10     3610.06     3730.63    419.13 o 
  16   5  10       38.41       20.99     43.35 o 
  17   5  10      283.22      226.48     59.48 o 
  18   5  10       54.37      144.31     47.17 o 
  19   5  10      598.32      704.98    114.44 o 
  20   5  10        0.09      176.61     57.28 o 
  21   5  10     1388.50     1487.87    168.76 o 
 -26   6  10       11.62      119.22     85.47 o 
 -25   6  10     1033.35     1087.46    128.59 o 
 -24   6  10      206.66      262.09     64.56 o 
 -23   6  10      592.77      639.54    141.33 o 
 -22   6  10      416.78      474.12    141.69 o 
 -21   6  10     1183.22     1022.88    193.64 o 
 -20   6  10       64.97      136.79     38.55 o 
 -19   6  10     2446.49     2665.72    274.97 o 
 -18   6  10     1684.96     1618.20    209.17 o 
 -17   6  10     3232.57     3552.77    395.72 o 
 -16   6  10     3788.23     3229.27    557.35 o 
 -15   6  10     2683.53     2700.87    320.54 o 
 -14   6  10     5243.89     5002.41    671.87 o 
 -13   6  10     1257.59     1190.55    153.43 o 
 -12   6  10     3499.93     3456.50    260.09 o 
 -11   6  10     1416.92     1564.19    133.23 o 
 -10   6  10     9122.49     9759.71    566.71 o 
  -9   6  10     6329.92     7050.72    264.92 o 
  -8   6  10    19670.23    20742.47    472.86 o 
  -7   6  10    12431.00    12177.62    321.18 o 
  -6   6  10    19326.97    20008.09    280.64 o 
  -5   6  10      167.69      113.73     22.08 o 
  -4   6  10     7761.78     7919.79    207.10 o 
  -3   6  10      968.07     1075.30     69.55 o 
  -2   6  10     3716.64     3913.17    150.72 o 
  -1   6  10     3023.67     3133.03    144.44 o 
   0   6  10     9627.24     9317.49    227.02 o 
   1   6  10       71.71       40.55     23.89 o 
   2   6  10     5146.28     5682.66    317.65 o 
   3   6  10      422.02      151.81     96.27 o 
   4   6  10     4768.90     4576.38    225.50 o 
   5   6  10     3057.03     2656.51    187.31 o 
   6   6  10    10574.49    11276.78    264.47 o 
   7   6  10      288.30      274.78     54.69 o 
   8   6  10     1539.18     1831.41    150.52 o 
   9   6  10      406.59      252.13     58.32 o 
  10   6  10      260.09      282.80     69.57 o 
  11   6  10      134.96       99.69     70.49 o 
  12   6  10      973.56      941.01    150.94 o 
  13   6  10      267.83      214.82     91.78 o 
  14   6  10     2991.87     3410.19    461.21 o 
  15   6  10       82.33      151.91     84.63 o 
  16   6  10     2700.55     3031.72    542.19 o 
  17   6  10       22.45       32.93     32.54 o 
  18   6  10     1619.59     1722.94    189.69 o 
  19   6  10       24.43       63.80     51.33 o 
  20   6  10     1210.39     1128.38    189.32 o 
 -25   7  10       10.87      107.27     51.49 o 
 -24   7  10     1391.35     1522.89    168.48 o 
 -23   7  10      659.69      764.19    181.93 o 
 -22   7  10     1272.18     1163.27    219.56 o 
 -21   7  10      780.20      708.17    122.58 o 
 -20   7  10      761.15      549.01    102.22 o 
 -19   7  10      410.08      214.59     96.00 o 
 -18   7  10     2280.61     2608.87    351.78 o 
 -17   7  10     1826.04     2163.89    435.54 o 
 -16   7  10     1697.87     1625.49    280.29 o 
 -15   7  10     4136.89     3583.06    848.13 o 
 -14   7  10     2088.83     2015.69    236.84 o 
 -13   7  10     5860.49     5243.07    463.49 o 
 -12   7  10     4434.36     4188.08    368.43 o 
 -11   7  10     4411.32     4350.04    381.55 o 
 -10   7  10     1373.13     1400.87    148.04 o 
  -9   7  10     7173.61     7022.54    418.12 o 
  -8   7  10     6845.34     6552.21    301.03 o 
  -7   7  10    16261.35    17208.24    406.78 o 
  -6   7  10     8996.50     9597.75    281.68 o 
  -5   7  10    15887.69    16091.46    277.37 o 
  -4   7  10     1848.11     1882.25    157.46 o 
  -3   7  10     6890.35     6434.82    197.09 o 
  -2   7  10     3946.28     3531.47    214.82 o 
  -1   7  10    10337.79    10858.64    290.69 o 
   0   7  10     5536.37     4971.47    186.66 o 
   1   7  10    15423.97    16066.83    312.62 o 
   2   7  10     2801.28     2681.92    190.49 o 
   3   7  10     4042.75     4269.26    317.29 o 
   4   7  10     3792.59     3431.63    297.82 o 
   5   7  10     7646.44     7650.53    780.43 o 
   6   7  10     2693.89     2635.33    244.76 o 
   7   7  10     7945.71     8502.14    735.84 o 
   8   7  10        2.05       45.45     37.03 o 
   9   7  10     3123.59     2644.17    304.41 o 
  10   7  10      347.23      135.20     22.08 o 
  11   7  10     4470.77     4642.85    500.07 o 
  12   7  10       83.51      118.41     57.66 o 
  13   7  10     2399.03     2748.57    392.89 o 
  14   7  10        0.12       68.20    136.99 o 
  15   7  10     3820.16     3911.83    493.55 o 
  16   7  10       16.13       96.08     55.50 o 
  17   7  10     2934.27     3046.37    297.19 o 
  18   7  10        3.18        0.00     56.23 o 
  19   7  10     1435.67     1431.61    172.32 o 
 -24   8  10      696.77      731.43     82.21 o 
 -23   8  10     1352.58     1643.97    238.18 o 
 -22   8  10      745.15      882.64    113.28 o 
 -21   8  10     3425.28     3696.86    421.90 o 
 -20   8  10      474.34      537.04    166.78 o 
 -19   8  10       74.42       64.95     62.98 o 
 -18   8  10     1357.19     1533.80    331.93 o 
 -17   8  10      517.23      662.80    180.37 o 
 -16   8  10     1673.50     2227.80    454.57 o 
 -15   8  10     1944.87     2375.39    414.89 o 
 -14   8  10     2644.72     2847.99    494.81 o 
 -13   8  10     1408.23     1039.78    139.04 o 
 -12   8  10     4133.17     3998.78    384.88 o 
 -11   8  10     1229.83     1169.06    187.77 o 
 -10   8  10     6280.36     6064.71    443.93 o 
  -9   8  10     4849.03     5094.04    399.29 o 
  -8   8  10    10332.39    11001.16    254.22 o 
  -7   8  10     2319.88     2013.91    410.34 o 
  -6   8  10     7873.51     8044.70    359.66 o 
  -5   8  10      860.49      914.69     68.19 o 
  -4   8  10    14217.64    14630.67    321.39 o 
  -3   8  10     1659.81     1604.86    106.95 o 
  -2   8  10    12303.63    13191.82    315.26 o 
  -1   8  10      592.63      708.10    110.24 o 
   0   8  10    12011.62    12747.52    356.15 o 
   1   8  10     5660.52     5680.92    332.27 o 
   2   8  10    11783.14    12008.69    264.38 o 
   3   8  10     2433.61     2408.02    187.75 o 
   4   8  10     2462.38     2456.54    204.38 o 
   5   8  10      155.73      126.22     58.62 o 
   6   8  10     3480.72     3506.87    721.15 o 
   7   8  10      577.73      446.97     92.91 o 
   8   8  10     7697.81     7503.38    543.42 o 
   9   8  10      959.69      774.57    281.34 o 
  10   8  10     4387.09     4436.91    456.66 o 
  11   8  10        1.93       13.58     35.58 o 
  12   8  10     1480.79     1525.82    264.23 o 
  13   8  10        0.67      124.41     72.21 o 
  14   8  10     4328.17     4864.67    597.83 o 
  15   8  10       65.16       80.46     81.25 o 
  16   8  10     1615.87     1807.48    175.74 o 
  17   8  10        2.03       66.55     50.61 o 
  18   8  10      612.96      872.45    149.23 o 
 -23   9  10      944.83      866.76    250.97 o 
 -22   9  10      877.57      926.24    116.99 o 
 -21   9  10      643.52      661.53    112.94 o 
 -20   9  10     1946.51     1960.54    227.39 o 
 -19   9  10      498.45      493.79    163.87 o 
 -18   9  10      122.24       75.94     64.67 o 
 -17   9  10     1838.62     2256.83    607.37 o 
 -16   9  10       19.46      121.73     71.40 o 
 -15   9  10     1640.27     1713.52    369.51 o 
 -14   9  10     1060.09     1075.37    262.36 o 
 -13   9  10     1770.23     2074.47    395.74 o 
 -12   9  10     1473.15     1019.22    305.02 o 
 -11   9  10     2372.44     1943.12    252.17 o 
 -10   9  10       56.50       77.54     26.63 o 
  -9   9  10     3421.29     3290.67    236.87 o 
  -8   9  10     2336.29     2088.62    158.23 o 
  -7   9  10     2507.79     2586.47    235.09 o 
  -6   9  10     1767.41     1739.45    139.75 o 
  -5   9  10     1241.11     1213.13     99.98 o 
  -4   9  10     1060.23      970.41     80.07 o 
  -3   9  10     6406.40     6163.64    409.32 o 
  -2   9  10      656.07      656.58     67.38 o 
  -1   9  10     5832.64     6163.13    513.64 o 
   0   9  10     3137.26     3003.14    273.18 o 
   1   9  10     4503.63     4558.43    379.00 o 
   2   9  10     1742.60     1815.04    181.45 o 
   3   9  10     1096.54     1231.14    127.86 o 
   4   9  10      272.83      323.31     59.45 o 
   5   9  10     2868.04     2708.60    359.80 o 
   6   9  10      247.97      178.70     37.09 o 
   7   9  10     4410.21     4510.05   1004.17 o 
   8   9  10      271.79      260.15     52.74 o 
   9   9  10     3187.43     3744.82   1527.59 o 
  10   9  10       70.69      115.12    104.16 o 
  11   9  10     2128.02     1966.01    315.35 o 
  12   9  10       36.42       35.74    115.55 o 
  13   9  10     1789.08     1400.82    431.35 o 
  14   9  10       56.45      256.52    139.70 o 
  15   9  10      621.46      837.69    132.30 o 
  16   9  10        0.22       61.11     55.40 o 
  17   9  10      514.36      671.89    138.09 o 
 -21  10  10       73.85       96.06     53.91 o 
 -20  10  10      259.95      213.29     97.27 o 
 -19  10  10     1041.15     1105.44    165.40 o 
 -18  10  10      292.58      461.41    172.37 o 
 -17  10  10       74.33      137.79     61.68 o 
 -16  10  10      179.45      146.14    130.07 o 
 -15  10  10      708.84      572.80    138.96 o 
 -14  10  10        2.82       47.43     30.38 o 
 -13  10  10     1741.30     1373.69    187.53 o 
 -12  10  10      837.88      584.51     93.41 o 
 -11  10  10      232.85      126.00    102.29 o 
 -10  10  10      189.33      138.33     20.69 o 
  -9  10  10     1185.72     1139.66    100.28 o 
  -8  10  10      152.89      132.14     24.12 o 
  -7  10  10      535.14      492.87     62.67 o 
  -6  10  10      128.30       91.41     39.43 o 
  -5  10  10      528.72      672.82     87.24 o 
  -4  10  10       42.13       93.95     25.71 o 
  -3  10  10        6.56       22.82     34.37 o 
  -2  10  10      126.18      174.48     42.31 o 
  -1  10  10      597.82      573.23     86.85 o 
   0  10  10      591.46      571.94     78.01 o 
   1  10  10      507.09      429.06     70.83 o 
   2  10  10       38.28      100.54     29.60 o 
   3  10  10       22.00      135.41     37.17 o 
   4  10  10      222.64      290.99     52.11 o 
   5  10  10      355.64      212.67    109.33 o 
   6  10  10     3221.83     3150.52    516.57 o 
   7  10  10        1.96      122.38     47.92 o 
   8  10  10      567.16      640.96    137.75 o 
   9  10  10       29.21      156.67     76.15 o 
  10  10  10     1209.14     1537.27    377.77 o 
  11  10  10       86.21       58.58     72.22 o 
  12  10  10     1751.78     1563.59    464.38 o 
  13  10  10      207.85       71.01     80.79 o 
  14  10  10      136.68      148.67    103.38 o 
  15  10  10       26.14      127.34     54.02 o 
 -19  11  10      235.82      245.96     97.84 o 
 -18  11  10       16.92      177.83    100.94 o 
 -17  11  10       46.57      241.59    116.75 o 
 -16  11  10        1.32        0.00     80.26 o 
 -15  11  10      282.10      131.79    157.79 o 
 -14  11  10      225.88      192.92     82.90 o 
 -13  11  10      279.82      301.36     63.52 o 
 -12  11  10        5.47       47.59     20.38 o 
 -11  11  10        0.10      147.14     55.69 o 
 -10  11  10       18.84       56.69     21.72 o 
  -9  11  10      280.59      203.25     41.38 o 
  -8  11  10       61.76       44.58     34.07 o 
  -7  11  10     1180.58      902.47    103.14 o 
  -6  11  10      210.33      150.43     58.60 o 
  -5  11  10      571.91      598.54    121.98 o 
  -4  11  10        0.18       74.17     22.50 o 
  -3  11  10      298.67      380.35     64.54 o 
  -2  11  10        3.50       62.54     23.19 o 
  -1  11  10     1018.55      955.17    133.95 o 
   0  11  10       97.91       90.42     40.56 o 
   1  11  10      284.92      278.19     69.95 o 
   2  11  10       33.76        6.45     30.37 o 
   3  11  10       18.14       73.72     36.45 o 
   4  11  10      140.03      194.31     50.04 o 
   5  11  10        6.21       76.36     51.98 o 
   6  11  10       26.79      104.89     45.37 o 
   7  11  10        1.59       85.61     94.74 o 
   8  11  10       12.11       95.19     79.78 o 
   9  11  10        7.42      111.81     54.06 o 
  10  11  10       55.01      127.90     61.15 o 
  11  11  10       73.11      209.94     68.76 o 
  12  11  10       92.11      159.92     72.90 o 
  13  11  10       36.16      283.52     92.78 o 
  14  11  10        2.12        0.00     76.07 o 
 -17  12  10       72.55      202.94    101.34 o 
 -16  12  10      179.99      473.23    121.42 o 
 -15  12  10      114.13      151.25     77.12 o 
 -14  12  10      167.16      344.11    136.20 o 
 -13  12  10      884.84      718.23    185.64 o 
 -12  12  10      595.10      618.44    213.36 o 
 -11  12  10      548.36      598.38    130.70 o 
 -10  12  10     1798.80     1434.54    223.68 o 
  -9  12  10      239.53      134.42     69.73 o 
  -8  12  10     1998.20     1815.79    249.61 o 
  -7  12  10      391.16      326.32     61.27 o 
  -6  12  10      881.09      899.33    141.60 o 
  -5  12  10      483.06      601.66    122.47 o 
  -4  12  10      936.08     1008.31    219.35 o 
  -3  12  10       24.74       98.01     31.90 o 
  -2  12  10     1742.66     1725.06    295.12 o 
  -1  12  10      462.38      360.40     76.89 o 
   0  12  10     1686.00     1377.42    231.09 o 
   1  12  10      206.42      177.56     48.95 o 
   2  12  10      102.89       74.36    120.25 o 
   3  12  10       41.59       13.72     35.01 o 
   4  12  10       82.71      152.88     89.42 o 
   5  12  10        6.26       59.55     78.82 o 
   6  12  10      302.73      357.01     88.77 o 
   7  12  10        7.60       94.23     44.53 o 
   8  12  10        6.82       64.88     45.35 o 
   9  12  10      226.98      343.22     92.88 o 
  10  12  10        7.69       76.14    139.21 o 
  11  12  10      263.69      220.89     68.95 o 
 -14  13  10      857.79      890.66    160.26 o 
 -13  13  10     1035.58      890.47    265.92 o 
 -12  13  10      221.45      218.58    109.45 o 
 -11  13  10     1043.00     1031.18    170.33 o 
 -10  13  10     1298.20     1180.12    182.37 o 
  -9  13  10     2920.56     2582.25    226.66 o 
  -8  13  10      491.99      254.62     66.38 o 
  -7  13  10     1000.14      999.32    176.43 o 
  -6  13  10      179.28      284.49     72.08 o 
  -5  13  10      729.88      781.30    156.39 o 
  -4  13  10     1175.78     1396.34    233.89 o 
  -3  13  10     3772.33     3742.55    415.66 o 
  -2  13  10      106.06       65.22     36.86 o 
  -1  13  10     1936.36     1671.61    352.13 o 
   0  13  10      258.33      167.87     43.98 o 
   1  13  10      785.59      527.39    137.98 o 
   2  13  10     1688.27     1595.50    204.07 o 
   3  13  10     1340.33     1401.23    150.34 o 
   4  13  10       55.72       86.41     43.96 o 
   5  13  10      623.74      634.73    101.21 o 
   6  13  10       61.75       75.95     48.39 o 
   7  13  10      507.05      604.23     97.62 o 
   8  13  10      355.52      453.34    100.81 o 
   9  13  10     1015.75     1018.90    155.36 o 
 -10  14  10     1035.20     1228.95    223.41 o 
  -9  14  10      702.31      613.10    148.35 o 
  -8  14  10     1450.18     1112.27    152.57 o 
  -7  14  10     1004.10      829.61    190.64 o 
  -6  14  10     1030.58      880.52    117.26 o 
  -5  14  10      946.89      931.52    174.55 o 
  -4  14  10     1898.61     1826.65    196.28 o 
  -3  14  10      463.47      487.46    143.74 o 
  -2  14  10     1706.32     1555.31    172.85 o 
  -1  14  10      507.60      590.21    120.95 o 
   0  14  10     1464.87     1473.44    155.20 o 
   1  14  10     1228.32     1318.91    218.75 o 
   2  14  10     1587.88     1665.67    168.07 o 
   3  14  10      638.24      583.98     88.64 o 
   4  14  10     1567.83     1337.33    169.74 o 
 -28   1  11      116.61      132.68     37.28 o 
 -27   1  11     1041.13      948.50    101.15 o 
 -26   1  11      297.33      338.66     64.87 o 
 -25   1  11      482.61      411.01     60.05 o 
 -24   1  11      115.37      106.93     23.21 o 
 -23   1  11     1592.81     1541.06    144.41 o 
 -22   1  11      714.85      622.95     63.56 o 
 -21   1  11      544.97      542.71     46.42 o 
 -20   1  11     2489.99     2644.98    176.06 o 
 -19   1  11      890.26      833.24     63.88 o 
 -18   1  11      748.82      834.49     56.43 o 
 -17   1  11       21.61       94.17     19.47 o 
 -16   1  11     1050.73      981.58     67.04 o 
 -15   1  11      228.29      281.17     32.25 o 
 -14   1  11     1941.20     2092.53     81.25 o 
 -13   1  11       87.34      155.47     31.34 o 
 -12   1  11      418.49      386.64     48.12 o 
 -11   1  11     1219.08     1220.20     66.28 o 
 -10   1  11     1691.95     1681.22     84.58 o 
  -9   1  11      660.43      627.16     37.85 o 
  -8   1  11       94.54       67.76     19.72 o 
  -7   1  11        8.15       34.50     18.37 o 
  -6   1  11     2772.00     3041.96    102.93 o 
  -5   1  11     8002.53     8280.80    248.90 o 
  -4   1  11     2943.08     2738.91    106.89 o 
  -3   1  11       24.77        6.34     25.93 o 
  -2   1  11     2788.64     2542.81    103.96 o 
  -1   1  11       87.77       45.19     23.44 o 
   0   1  11     3257.10     3603.70    159.21 o 
   1   1  11     8589.79     8858.83    153.88 o 
   2   1  11    10474.32    10692.51    176.11 o 
   3   1  11     2119.34     2114.40    110.95 o 
   4   1  11       27.78      108.72     36.73 o 
   5   1  11     1952.05     2206.99    136.64 o 
   6   1  11       64.14      115.69     36.41 o 
   7   1  11        8.54       77.25     60.21 o 
   8   1  11    10336.70    10740.64    292.86 o 
   9   1  11       30.38       28.99     39.45 o 
  10   1  11     2496.76     2492.80    157.78 o 
  11   1  11      214.12      174.19     54.53 o 
  12   1  11      175.85      191.96     78.07 o 
  13   1  11        4.78       31.28     77.93 o 
  14   1  11     1422.84     1501.46    160.95 o 
  15   1  11        2.85      102.04     31.52 o 
  16   1  11     1414.08     1325.50    174.50 o 
  17   1  11        0.17       58.52     27.82 o 
  18   1  11      616.08      545.31    135.90 o 
  19   1  11        8.64      105.18     45.30 o 
  20   1  11      433.26      366.94     87.24 o 
  21   1  11       43.75      210.99     87.19 o 
 -27   2  11      443.27      244.74     66.29 o 
 -26   2  11     2354.03     2264.54    273.72 o 
 -25   2  11      540.50      561.59     98.33 o 
 -24   2  11     2006.00     1763.08    233.78 o 
 -23   2  11     1883.26     1708.80    151.67 o 
 -22   2  11     1939.72     2017.51    161.49 o 
 -21   2  11     3414.99     3241.93    207.39 o 
 -20   2  11     3763.18     3766.80    257.41 o 
 -19   2  11     1765.37     1647.77    120.20 o 
 -18   2  11     2608.18     2380.92    166.24 o 
 -17   2  11     4093.98     4203.45    226.23 o 
 -16   2  11      852.44      918.73     58.94 o 
 -15   2  11     3511.52     3434.23    179.18 o 
 -14   2  11     7597.87     7883.46    269.87 o 
 -13   2  11     7902.04     7342.31    218.68 o 
 -12   2  11     3534.21     3572.50    158.00 o 
 -11   2  11     4029.72     4168.52    191.48 o 
 -10   2  11       47.49       61.89     21.65 o 
  -9   2  11       76.74       48.30     26.60 o 
  -8   2  11     1917.00     1996.94     93.20 o 
  -7   2  11     7109.61     7256.49    203.00 o 
  -6   2  11     6006.61     5477.02    334.02 o 
  -5   2  11    11225.67    11829.53    275.38 o 
  -4   2  11      632.19      486.23     61.71 o 
  -3   2  11       80.04       57.56     21.70 o 
  -2   2  11      678.32      782.06     58.86 o 
  -1   2  11       61.62       52.41     28.13 o 
   0   2  11     3302.20     3194.84    299.71 o 
   1   2  11    14282.41    14655.29    237.90 o 
   2   2  11     1859.92     1691.79    105.13 o 
   3   2  11     5704.11     6027.98    258.19 o 
   4   2  11      793.11      735.34     63.91 o 
   5   2  11     2925.13     3162.60    174.84 o 
   6   2  11       89.43      147.59     34.77 o 
   7   2  11     3446.35     3437.31    178.88 o 
   8   2  11      584.30      605.02    100.24 o 
   9   2  11    16102.11    16942.90    371.15 o 
  10   2  11      834.01      779.63     81.76 o 
  11   2  11     7048.61     7960.31    238.43 o 
  12   2  11       81.10       39.60     35.38 o 
  13   2  11     1569.43     1633.17    175.72 o 
  14   2  11       67.10       77.65     43.65 o 
  15   2  11     6415.41     6609.22    433.73 o 
  16   2  11        5.56       12.64     22.13 o 
  17   2  11     5711.15     5921.13    519.83 o 
  18   2  11       40.21       79.83    102.19 o 
  19   2  11      545.04      675.46    102.31 o 
  20   2  11       90.28      161.65     59.35 o 
  21   2  11     1090.58      955.88    100.69 o 
 -27   3  11     2724.13     2519.49    414.38 o 
 -26   3  11      646.38      647.26    108.32 o 
 -25   3  11     3279.03     3290.46    303.15 o 
 -24   3  11     2359.38     1890.90    212.94 o 
 -23   3  11     2696.21     2518.70    339.97 o 
 -22   3  11     4490.95     4215.57    302.20 o 
 -21   3  11     3161.01     2881.39    240.97 o 
 -20   3  11     3280.52     3149.21    216.11 o 
 -19   3  11    11946.54    13175.84    336.50 o 
 -18   3  11     4166.04     3916.34    248.99 o 
 -17   3  11     8391.46     9569.80    238.36 o 
 -16   3  11     6067.62     6270.42    361.70 o 
 -15   3  11     7492.00     7608.00    322.09 o 
 -14   3  11     1963.55     1821.44    150.07 o 
 -13   3  11     9110.08     9581.28    265.74 o 
 -12   3  11     5613.37     5804.72    213.23 o 
 -11   3  11     3716.34     4017.78    183.81 o 
 -10   3  11     2911.68     2867.65    392.82 o 
  -9   3  11     3466.23     3986.56    264.98 o 
  -8   3  11     2640.80     2679.41    222.55 o 
  -7   3  11     6885.77     7352.20    291.08 o 
  -6   3  11     7831.58     8372.08    182.53 o 
  -5   3  11     5666.08     5917.20    161.68 o 
  -4   3  11     2490.38     2846.02    141.31 o 
  -3   3  11     6579.96     6498.42    152.05 o 
  -2   3  11       49.12      104.25     29.72 o 
  -1   3  11     3726.26     3720.45    195.44 o 
   0   3  11     6431.81     6396.90    229.30 o 
   1   3  11       17.48       55.26     25.96 o 
   2   3  11    13446.61    14095.22    259.45 o 
   3   3  11     1534.55     1660.95    126.42 o 
   4   3  11    15669.23    16487.00    284.13 o 
   5   3  11     3786.25     3751.98    197.60 o 
   6   3  11    15681.92    16105.41    340.00 o 
   7   3  11      233.72      191.18     46.05 o 
   8   3  11    10921.32    11435.49    317.03 o 
   9   3  11     1329.54     1276.25    111.99 o 
  10   3  11    14068.49    14929.56    531.71 o 
  11   3  11      976.33      787.89    110.27 o 
  12   3  11     6535.95     6598.25    472.98 o 
  13   3  11       34.97       76.70     36.30 o 
  14   3  11    11518.32    12484.80    544.56 o 
  15   3  11        6.59        0.00     79.81 o 
  16   3  11    10021.29    11404.73    743.31 o 
  17   3  11       25.62       13.39     80.13 o 
  18   3  11     3476.24     3665.27    434.58 o 
  19   3  11        0.05      115.30     53.92 o 
  20   3  11     1850.86     1699.46    189.69 o 
  21   3  11       23.27       57.15     52.53 o 
 -27   4  11      503.00      402.00    195.77 o 
 -26   4  11     1489.47     1469.90    154.15 o 
 -25   4  11     1728.27     1818.93    165.48 o 
 -24   4  11     3116.88     3005.71    278.00 o 
 -23   4  11     2092.56     1740.17    218.16 o 
 -22   4  11     3914.70     3875.90    207.13 o 
 -21   4  11     2846.94     2495.72    211.04 o 
 -20   4  11     3667.54     3750.77    259.44 o 
 -19   4  11     4613.57     4801.92    291.28 o 
 -18   4  11    10199.98    11444.85    440.66 o 
 -17   4  11    10752.08    11199.16    414.58 o 
 -16   4  11     7187.03     7691.40    673.54 o 
 -15   4  11     8628.89     9079.56    351.28 o 
 -14   4  11      728.63      828.12     88.27 o 
 -13   4  11     1535.39     1740.26    118.80 o 
 -12   4  11     7833.98     8194.19    439.45 o 
 -11   4  11     6875.15     6863.33    452.08 o 
 -10   4  11    12667.86    13085.15    773.92 o 
  -9   4  11     8624.75     8426.20    746.19 o 
  -8   4  11      103.88       32.25     83.33 o 
  -7   4  11      766.41      925.65    122.15 o 
  -6   4  11     1374.38     1403.59     90.28 o 
  -5   4  11     1397.67     1444.91     73.97 o 
  -4   4  11     6219.52     6500.16    175.08 o 
  -3   4  11     1635.55     1636.21     86.30 o 
  -2   4  11       17.34       70.57     22.57 o 
  -1   4  11      763.59      808.71     50.90 o 
   0   4  11     1636.04     1809.15    101.86 o 
   1   4  11     7163.03     8012.40    329.58 o 
   2   4  11     8591.10     8688.68    217.51 o 
   3   4  11    10266.76    10316.57    224.71 o 
   4   4  11     2121.75     1923.02    125.37 o 
   5   4  11    12301.74    13253.84    301.30 o 
   6   4  11      802.64      760.58     83.98 o 
   7   4  11    14181.71    15309.17    361.83 o 
   8   4  11      724.69      680.79     67.65 o 
   9   4  11     7845.73     8273.15    469.35 o 
  10   4  11        1.90        0.00     49.80 o 
  11   4  11     5696.22     5309.65    422.80 o 
  12   4  11      189.69       62.12     79.78 o 
  13   4  11    18373.65    20607.07   1254.30 o 
  14   4  11      261.21      111.42     54.46 o 
  15   4  11    10432.89    11296.38    620.34 o 
  16   4  11        0.88       33.34     27.43 o 
  17   4  11     1681.77     1705.45    244.25 o 
  18   4  11       25.43      117.51     56.88 o 
  19   4  11     4090.47     4291.00    341.32 o 
  20   4  11       11.44       41.91     51.67 o 
 -26   5  11      210.49      119.01     58.17 o 
 -25   5  11     1477.01     1281.05    166.18 o 
 -24   5  11     2052.53     2342.01    304.68 o 
 -23   5  11     1683.16     1732.34    283.53 o 
 -22   5  11     1119.94      879.90    192.42 o 
 -21   5  11     1992.40     1879.08    303.38 o 
 -20   5  11     1107.99      869.16    147.67 o 
 -19   5  11     4574.35     5048.98    474.23 o 
 -18   5  11     2871.95     2845.39    291.95 o 
 -17   5  11     3490.55     3813.88    388.96 o 
 -16   5  11     4981.35     5122.67    412.87 o 
 -15   5  11     1371.93     1529.04    141.06 o 
 -14   5  11      714.21      784.24     89.93 o 
 -13   5  11     2409.13     2406.36    255.43 o 
 -12   5  11     3941.61     3749.46    366.58 o 
 -11   5  11     3905.21     3933.26    286.82 o 
 -10   5  11    11451.74    12483.43   1242.55 o 
  -9   5  11     3675.70     4006.00    409.52 o 
  -8   5  11     2550.06     2713.71    267.18 o 
  -7   5  11     2550.97     2892.32    256.34 o 
  -6   5  11     1219.23     1255.98    101.01 o 
  -5   5  11       44.36       46.87     29.74 o 
  -4   5  11     3909.34     4100.77    154.22 o 
  -3   5  11       48.73       63.55     29.19 o 
  -2   5  11     3968.80     4172.49    136.28 o 
  -1   5  11      443.66      468.36     46.24 o 
   0   5  11     1769.53     1837.30    104.72 o 
   1   5  11       65.40       92.72     23.15 o 
   2   5  11     2018.24     1988.91    130.66 o 
   3   5  11      218.37       71.84     28.26 o 
   4   5  11    11009.20    11575.82    254.25 o 
   5   5  11      474.42      388.56     56.31 o 
   6   5  11    10900.69    11494.73    361.01 o 
   7   5  11      202.44      177.69     50.00 o 
   8   5  11     3101.66     3033.49    239.57 o 
   9   5  11      272.35      142.85     49.19 o 
  10   5  11     4198.52     4278.58    423.81 o 
  11   5  11      267.31       96.84    197.80 o 
  12   5  11     7504.58     8388.72    475.01 o 
  13   5  11      132.75      110.27    147.85 o 
  14   5  11     5470.08     5462.74    510.57 o 
  15   5  11        1.06        3.96     40.88 o 
  16   5  11     2310.97     1968.38    279.24 o 
  17   5  11        1.03        7.32     27.82 o 
  18   5  11     2219.10     2396.84    212.75 o 
  19   5  11        6.08       79.68     63.96 o 
  20   5  11     2382.23     2422.85    363.79 o 
 -25   6  11       26.79        0.00     59.21 o 
 -24   6  11     1181.28     1197.62    194.94 o 
 -23   6  11      923.52      907.96    183.91 o 
 -22   6  11       40.67       76.51     42.56 o 
 -21   6  11      112.38      150.17     54.63 o 
 -20   6  11      470.38      437.29     99.05 o 
 -19   6  11      125.65      257.03     80.08 o 
 -18   6  11      956.34     1026.37    112.84 o 
 -17   6  11      566.72      517.61    118.00 o 
 -16   6  11      113.54      165.17     40.40 o 
 -15   6  11      193.74      193.92     49.83 o 
 -14   6  11     2776.14     2742.50    312.63 o 
 -13   6  11      135.31       88.81     42.39 o 
 -12   6  11     2328.75     2487.11    215.06 o 
 -11   6  11     4294.76     4374.39    489.92 o 
 -10   6  11      780.71      910.40    121.43 o 
  -9   6  11     3292.73     3208.56    398.95 o 
  -8   6  11     7371.92     7754.45    835.39 o 
  -7   6  11     1875.40     1919.32    148.39 o 
  -6   6  11     3086.06     2834.61     88.36 o 
  -5   6  11     2106.88     2283.90     86.40 o 
  -4   6  11      143.25       86.43     35.00 o 
  -3   6  11     5445.09     5475.14    191.33 o 
  -2   6  11     6296.18     6508.57    220.52 o 
  -1   6  11     5746.27     5928.31    222.10 o 
   0   6  11      836.26      702.25     77.57 o 
   1   6  11     1828.78     1752.00    112.89 o 
   2   6  11      558.54      504.51     54.43 o 
   3   6  11     2212.17     2188.93    175.92 o 
   4   6  11       57.27       36.61     17.37 o 
   5   6  11     4566.45     4503.37    350.35 o 
   6   6  11      197.44      106.35     39.96 o 
   7   6  11      571.45      598.16     89.95 o 
   8   6  11      179.83      116.37     40.57 o 
   9   6  11     1357.06     1273.90    124.41 o 
  10   6  11      412.34      525.93     77.93 o 
  11   6  11     1888.54     2039.76    276.46 o 
  12   6  11       14.63       72.97     91.28 o 
  13   6  11      161.43      330.22    103.10 o 
  14   6  11        0.33       91.82     86.47 o 
  15   6  11     1094.64     1297.81    213.30 o 
  16   6  11       17.52        0.00     65.43 o 
  17   6  11     1372.63     1315.57    159.06 o 
  18   6  11       16.36       28.85     61.87 o 
  19   6  11      440.07      485.81    125.23 o 
 -25   7  11        2.14      148.83     63.54 o 
 -24   7  11        0.05      137.00     81.37 o 
 -23   7  11      299.60      294.37     71.12 o 
 -22   7  11       50.30       86.73     55.26 o 
 -21   7  11       53.95       42.99     43.93 o 
 -20   7  11        5.86       81.49     73.18 o 
 -19   7  11      145.70      281.56    139.54 o 
 -18   7  11      280.04      292.24     77.09 o 
 -17   7  11      102.06      144.11     69.41 o 
 -16   7  11       24.16       51.96     64.04 o 
 -15   7  11       69.25      113.63     75.32 o 
 -14   7  11        4.15       78.40     36.77 o 
 -13   7  11        2.37       56.77     28.39 o 
 -12   7  11      113.89      179.73     38.72 o 
 -11   7  11      337.01      341.88     62.87 o 
 -10   7  11      895.20      898.27    152.71 o 
  -9   7  11       25.98       58.28     42.93 o 
  -8   7  11       30.05      112.34     45.74 o 
  -7   7  11      967.78      851.80    138.04 o 
  -6   7  11      243.31      234.75     29.91 o 
  -5   7  11      509.51      452.93     68.49 o 
  -4   7  11     1174.58     1159.46     77.45 o 
  -3   7  11       17.63       53.30     18.88 o 
  -2   7  11     1934.98     1877.85    111.12 o 
  -1   7  11      156.30      123.40     27.40 o 
   0   7  11      902.35      806.03     58.48 o 
   1   7  11      698.76      569.29     52.60 o 
   2   7  11     1595.49     1565.05    112.31 o 
   3   7  11      884.01      822.78     62.06 o 
   4   7  11       65.83      112.95     60.68 o 
   5   7  11       48.56       74.04     38.32 o 
   6   7  11        3.20       17.08     44.75 o 
   7   7  11     1540.46     1472.00    236.47 o 
   8   7  11      399.38      546.27    126.08 o 
   9   7  11        0.10       70.21     59.00 o 
  10   7  11       27.95        0.00     56.82 o 
  11   7  11      391.69      381.44    228.96 o 
  12   7  11      346.96      380.20    134.39 o 
  13   7  11       49.19       63.78     75.46 o 
  14   7  11       13.03       87.00     60.24 o 
  15   7  11      104.97      240.90    101.08 o 
  16   7  11       89.39       57.15     55.39 o 
  17   7  11       41.60      209.94     81.53 o 
  18   7  11        7.85       93.87     56.88 o 
 -23   8  11      157.12      129.45     63.14 o 
 -22   8  11      197.94      234.05    162.20 o 
 -21   8  11      282.09      315.29     80.52 o 
 -20   8  11      395.07      489.79    200.39 o 
 -19   8  11      202.41      276.48     91.24 o 
 -18   8  11      864.38      800.94    236.78 o 
 -17   8  11     1646.18     1825.42    408.44 o 
 -16   8  11      161.97      345.03    120.43 o 
 -15   8  11      422.11      445.73    117.93 o 
 -14   8  11        2.08       98.91     71.30 o 
 -13   8  11       14.31       44.49     48.71 o 
 -12   8  11      165.41      179.92     50.70 o 
 -11   8  11      150.48      131.92     41.61 o 
 -10   8  11      761.20      811.71    170.27 o 
  -9   8  11       76.71       52.03     61.30 o 
  -8   8  11       64.16       64.77     23.01 o 
  -7   8  11       99.09       85.46     45.32 o 
  -6   8  11       41.76      139.42     31.74 o 
  -5   8  11      314.15      281.00     39.12 o 
  -4   8  11      189.50      258.05     38.98 o 
  -3   8  11      796.27      812.62     60.99 o 
  -2   8  11      213.84      256.66     35.93 o 
  -1   8  11        3.41       41.79     20.83 o 
   0   8  11        1.13       53.25     27.97 o 
   1   8  11       11.69       52.52     34.77 o 
   2   8  11      816.19      782.81     71.94 o 
   3   8  11      123.74      147.95     31.24 o 
   4   8  11     1161.29     1001.63    143.81 o 
   5   8  11     1597.50     1341.75    225.18 o 
   6   8  11      199.84      212.35     63.28 o 
   7   8  11      753.39      807.95    207.17 o 
   8   8  11        0.41       43.49     35.58 o 
   9   8  11     1013.00      786.88    313.37 o 
  10   8  11      356.05      319.38    154.08 o 
  11   8  11     1144.93     1090.82    239.97 o 
  12   8  11        1.03       26.65     65.37 o 
  13   8  11     1807.49     1903.70    305.97 o 
  14   8  11       34.11       69.73     63.81 o 
  15   8  11     1485.28     1489.22    228.01 o 
  16   8  11        1.36      126.08     79.94 o 
  17   8  11      404.82      409.99    137.27 o 
 -22   9  11      490.64      663.95     94.06 o 
 -21   9  11      971.06     1137.01    139.14 o 
 -20   9  11     1052.41     1048.51    128.66 o 
 -19   9  11      172.58       99.58     65.38 o 
 -18   9  11     1695.58     1654.69    383.64 o 
 -17   9  11     3490.39     3769.87    629.37 o 
 -16   9  11     1624.66     1810.01    397.42 o 
 -15   9  11     1964.83     2067.67    443.40 o 
 -14   9  11     1073.17     1323.54    573.52 o 
 -13   9  11       51.77       98.01     43.31 o 
 -12   9  11      161.29      338.71     91.92 o 
 -11   9  11     1912.83     2003.26    355.69 o 
 -10   9  11      304.04      249.79     55.36 o 
  -9   9  11     2348.69     2051.51    172.42 o 
  -8   9  11      396.60      428.17     53.22 o 
  -7   9  11      115.46      102.15     29.32 o 
  -6   9  11      284.53      225.39     38.58 o 
  -5   9  11     2846.81     2988.91    212.83 o 
  -4   9  11      672.56      644.23     83.51 o 
  -3   9  11     1950.99     1839.88    161.25 o 
  -2   9  11      449.69      307.18     99.66 o 
  -1   9  11       31.73       77.60     21.21 o 
   0   9  11     1149.26     1229.22    134.66 o 
   1   9  11     1381.05     1342.61    146.72 o 
   2   9  11     1598.33     1487.58    144.92 o 
   3   9  11     1154.59     1190.06    139.57 o 
   4   9  11     2145.30     2188.24    274.55 o 
   5   9  11       26.20       64.11     29.06 o 
   6   9  11     3342.00     3117.12    794.02 o 
   7   9  11      292.19      237.32     98.57 o 
   8   9  11     4050.53     4425.99    585.43 o 
   9   9  11       36.19        0.00     87.23 o 
  10   9  11      852.84      754.97    242.29 o 
  11   9  11       18.34       16.53     56.11 o 
  12   9  11     2153.25     2439.34    505.31 o 
  13   9  11       98.11      228.57    114.00 o 
  14   9  11     2752.67     2871.68    365.97 o 
  16   9  11      451.95      400.64    119.56 o 
 -21  10  11      588.57      496.28     84.20 o 
 -20  10  11     1266.29     1559.31    226.79 o 
 -19  10  11     1183.66     1140.52    175.56 o 
 -18  10  11      686.02      739.62    180.10 o 
 -17  10  11     2005.31     2330.78    524.82 o 
 -16  10  11     3136.35     3408.59    552.40 o 
 -15  10  11     1200.64     1426.77    307.50 o 
 -14  10  11     3056.25     3398.32    628.51 o 
 -13  10  11     1332.07     1411.63    374.85 o 
 -12  10  11     1953.07     2220.15    467.88 o 
 -11  10  11     2660.81     2611.87    307.39 o 
 -10  10  11     2337.44     1926.50    244.04 o 
  -9  10  11     1922.19     1931.42    201.52 o 
  -8  10  11     2357.29     2224.82    234.37 o 
  -7  10  11      482.95      474.83     60.56 o 
  -6  10  11      486.83      553.46     78.96 o 
  -5  10  11     1921.07     1659.86    142.66 o 
  -4  10  11      451.13      283.40     41.00 o 
  -3  10  11     3237.00     3032.37    253.26 o 
  -2  10  11     1842.61     1766.18    183.87 o 
  -1  10  11     4198.59     3943.05    381.55 o 
   0  10  11     1283.57     1313.14    154.47 o 
   1  10  11     1614.23     1574.50    281.52 o 
   2  10  11      308.01      289.86     48.43 o 
   3  10  11     2426.26     2222.95    254.24 o 
   4  10  11       45.28      137.07     34.15 o 
   5  10  11     2782.99     2637.71    309.39 o 
   6  10  11      119.44       68.00     30.08 o 
   7  10  11     2464.84     2588.73    385.68 o 
   8  10  11      214.48      269.80     85.62 o 
   9  10  11     2995.33     3131.07    758.41 o 
  10  10  11       60.61      155.13     78.29 o 
  11  10  11     3352.42     3393.41    338.15 o 
  12  10  11       97.68      143.15     90.55 o 
  13  10  11     2599.38     2667.16    310.18 o 
  14  10  11       91.89       46.50     52.03 o 
 -19  11  11     1460.82     1457.51    238.11 o 
 -18  11  11     1224.90     1543.73    232.29 o 
 -17  11  11      912.85     1104.58    251.84 o 
 -16  11  11     1059.55      965.32    179.38 o 
 -15  11  11     2737.71     3209.15    413.77 o 
 -14  11  11     1026.53      867.75    264.43 o 
 -13  11  11     3354.05     3549.36    565.80 o 
 -12  11  11     3068.22     2969.88    671.16 o 
 -11  11  11     1582.04     1189.62    157.69 o 
 -10  11  11     3049.63     2980.18    275.70 o 
  -9  11  11     1492.17     1478.66    188.58 o 
  -8  11  11      570.57      558.00     84.01 o 
  -7  11  11     2275.37     2292.55    259.59 o 
  -6  11  11     1651.26     1524.11    214.56 o 
  -5  11  11       35.25       17.73     43.38 o 
  -4  11  11     2748.06     2989.55    441.46 o 
  -3  11  11      305.20      249.76     61.78 o 
  -2  11  11     3352.63     3317.84    463.76 o 
  -1  11  11     2187.40     1855.95    212.19 o 
   0  11  11     1830.86     1576.68    249.20 o 
   1  11  11      202.98      201.75     43.79 o 
   2  11  11      853.37      789.07    121.28 o 
   3  11  11        4.51       57.71     35.32 o 
   4  11  11     3159.37     2414.72    377.09 o 
   5  11  11       36.03       88.99     50.28 o 
   6  11  11     2545.02     2459.25    446.99 o 
   7  11  11       97.87      189.31     79.53 o 
   8  11  11     2474.53     2558.40    496.11 o 
   9  11  11       96.28      146.46     44.18 o 
  10  11  11     4329.30     4157.09    400.43 o 
  11  11  11       17.50       81.56    115.08 o 
  12  11  11     2714.43     2322.65    325.99 o 
 -16  12  11     1502.45     1592.69    241.07 o 
 -15  12  11      732.63      547.66    131.35 o 
 -14  12  11     1117.59     1442.77    197.96 o 
 -13  12  11     1148.42     1593.16    211.46 o 
 -12  12  11     1729.44     2025.89    965.80 o 
 -11  12  11     1979.93     1430.42    278.77 o 
 -10  12  11     2136.53     1844.44    568.35 o 
  -9  12  11     1173.63     1152.11    306.45 o 
  -8  12  11      487.71      258.03    126.97 o 
  -7  12  11      758.37      649.90    115.94 o 
  -6  12  11     1010.97      820.93    216.04 o 
  -5  12  11     3397.66     3416.29    486.46 o 
  -4  12  11      530.63      501.85     77.25 o 
  -3  12  11     2824.15     2569.31    409.29 o 
  -2  12  11      122.89       63.96     28.61 o 
  -1  12  11     1418.36     1222.93    177.29 o 
   0  12  11      611.19      528.13     90.16 o 
   1  12  11     2046.24     1641.06    364.57 o 
   2  12  11      473.33      374.01     78.50 o 
   3  12  11     2996.10     2564.17    541.29 o 
   4  12  11      219.56      257.88     81.07 o 
   5  12  11     1440.48     1566.42    154.04 o 
   6  12  11       51.44       97.02     70.55 o 
   7  12  11     2494.31     2376.26    241.23 o 
   8  12  11      183.91      212.36     51.24 o 
   9  12  11     2995.47     3065.03    279.13 o 
  10  12  11      115.75      153.84     57.07 o 
 -13  13  11      972.00     1323.33    191.98 o 
 -12  13  11      435.47      304.77    125.51 o 
 -11  13  11     1042.39      985.89    204.93 o 
 -10  13  11      824.65      991.37    178.90 o 
  -9  13  11      509.31      504.14    209.63 o 
  -8  13  11     1040.01     1096.21    364.45 o 
  -7  13  11      347.42      216.36     60.11 o 
  -6  13  11     1426.73     1247.11    204.41 o 
  -5  13  11      596.42      526.69     92.46 o 
  -4  13  11     1070.17     1155.94    128.45 o 
  -3  13  11       42.07      105.29     41.04 o 
  -2  13  11      596.06      679.76    115.19 o 
  -1  13  11       34.47      223.22     58.75 o 
   0  13  11     1749.10     1650.51    184.83 o 
   1  13  11      140.45      160.05     54.04 o 
   2  13  11     1965.13     1792.87    163.21 o 
   3  13  11        4.14      185.68     48.66 o 
   4  13  11      590.24      701.71    100.95 o 
   5  13  11        4.40      139.31     41.87 o 
   6  13  11      416.22      469.76    100.09 o 
   7  13  11      106.20      270.21     81.41 o 
  -8  14  11       70.44       80.10     87.70 o 
  -7  14  11      552.18      439.83    129.69 o 
  -6  14  11      173.21      147.99     94.53 o 
  -5  14  11      484.29      413.35     99.76 o 
  -4  14  11       16.38       77.49     52.33 o 
  -3  14  11      108.51      245.71     62.41 o 
  -2  14  11       62.22      114.46     46.04 o 
  -1  14  11      482.29      235.62     86.37 o 
   0  14  11       11.78       67.25     82.97 o 
   1  14  11      447.71      447.30     86.60 o 
   2  14  11       11.26       93.25     45.32 o 
 -27   0  12      960.60     1023.35    141.09 o 
 -26   0  12      686.09      668.00     91.37 o 
 -25   0  12     1332.65     1382.02    205.56 o 
 -24   0  12       77.30       92.89     32.88 o 
 -23   0  12     3263.55     3358.09    402.04 o 
 -22   0  12      923.95      837.22    121.34 o 
 -21   0  12     1036.19     1076.31    140.46 o 
 -20   0  12       51.06       81.89     77.68 o 
 -19   0  12       58.24       59.94     29.53 o 
 -18   0  12      167.84      130.07     32.44 o 
 -17   0  12     6702.86     7472.41    230.23 o 
 -16   0  12     3733.88     3760.59    313.57 o 
 -15   0  12     1482.42     1794.08    144.97 o 
 -14   0  12     4999.04     5105.15    373.00 o 
 -13   0  12      533.77      801.39    103.64 o 
 -12   0  12     1227.32     1351.05     82.47 o 
 -11   0  12     3509.07     3879.24    192.74 o 
 -10   0  12     5343.09     5764.75    232.53 o 
  -9   0  12     2506.72     2701.14    204.75 o 
  -8   0  12    26986.93    28778.18    835.41 o 
  -7   0  12    14168.74    15486.94    292.88 o 
  -6   0  12    39461.99    43506.10    733.15 o 
  -5   0  12    13757.65    14232.80    464.15 o 
  -4   0  12     3890.67     4425.80    276.52 o 
  -3   0  12     1309.00     1477.49     98.30 o 
  -2   0  12    16878.17    16967.84    264.38 o 
  -1   0  12     3273.98     3385.81    197.72 o 
   0   0  12    68086.22    75007.09    998.55 o 
   1   0  12    10909.01    11183.82    494.91 o 
   2   0  12    19312.47    19447.75    327.60 o 
   3   0  12      125.45       58.71     45.94 o 
   4   0  12     4736.65     4997.30    236.40 o 
   5   0  12       54.79        9.07     48.93 o 
   6   0  12    19144.94    19711.81    660.53 o 
   7   0  12     4999.73     5086.57    304.51 o 
   8   0  12    15183.39    15801.91    526.84 o 
   9   0  12      260.66      272.75     79.28 o 
  10   0  12       91.89       16.16     42.90 o 
  11   0  12        2.45       34.52     73.94 o 
  12   0  12     5317.04     5018.43    794.04 o 
  13   0  12       57.95        8.19     44.61 o 
  14   0  12     6574.06     6858.30    919.15 o 
  15   0  12      388.54      282.91     96.24 o 
  16   0  12     1780.10     2037.54    530.21 o 
  17   0  12      102.30      143.88     94.04 o 
  18   0  12     1647.39     1889.44    428.47 o 
  19   0  12        5.12      106.11     76.55 o 
  20   0  12     1759.85     1474.97    267.14 o 
 -27   1  12       41.13       35.62     61.51 o 
 -26   1  12     1125.90     1219.40    130.99 o 
 -25   1  12      499.11      494.19     70.76 o 
 -24   1  12     1584.10     1550.32    154.03 o 
 -23   1  12      739.78      715.91     70.33 o 
 -22   1  12     1645.42     1638.45    155.97 o 
 -21   1  12       19.18       59.07     21.82 o 
 -20   1  12      839.58      850.55     69.49 o 
 -19   1  12      109.06      110.82     23.70 o 
 -18   1  12      565.27      626.20     58.56 o 
 -17   1  12     2450.90     2479.41    163.36 o 
 -16   1  12     6407.41     7058.52    393.99 o 
 -15   1  12      754.44      715.34     51.26 o 
 -14   1  12     3336.43     3492.85    176.27 o 
 -13   1  12     2059.73     2230.97    118.86 o 
 -12   1  12     1174.43     1323.26     61.38 o 
 -11   1  12     3354.91     3469.13    122.43 o 
 -10   1  12     2374.02     2429.55     98.72 o 
  -9   1  12     8073.87     8450.78    151.71 o 
  -8   1  12    15490.28    16209.06    219.79 o 
  -7   1  12    14921.17    15583.25    198.13 o 
  -6   1  12     4512.55     4850.41    142.73 o 
  -5   1  12    21688.35    22558.08    328.54 o 
  -4   1  12     3141.11     3192.82    284.15 o 
  -3   1  12    10521.57    10295.22    175.40 o 
  -2   1  12     6674.30     6484.44    179.01 o 
  -1   1  12    38508.04    42629.35    429.71 o 
   0   1  12     4166.10     4265.04    203.71 o 
   1   1  12    23882.37    25596.41    326.45 o 
   2   1  12     1869.86     2014.51    105.04 o 
   3   1  12    12040.72    12007.87    183.81 o 
   4   1  12     1355.65     1391.49     99.22 o 
   5   1  12     8086.41     8884.92    250.30 o 
   6   1  12     1659.92     1737.99    152.97 o 
   7   1  12    11388.11    12037.58    290.63 o 
   8   1  12      673.03      606.85     67.82 o 
   9   1  12     3556.29     3780.64    244.95 o 
  10   1  12      396.52      275.98     38.83 o 
  11   1  12     1112.90     1249.99    117.34 o 
  12   1  12       47.82       46.24     46.82 o 
  13   1  12     5552.57     5941.57    331.09 o 
  14   1  12      380.58      376.89     71.70 o 
  15   1  12     2770.40     2673.04    300.13 o 
  16   1  12      308.47      293.21     83.66 o 
  17   1  12     1192.85     1018.65    183.51 o 
  18   1  12        1.20       35.65     82.13 o 
  19   1  12      688.12      745.22    115.82 o 
  20   1  12        1.44       99.95     54.80 o 
 -27   2  12     1177.67     1210.57    176.67 o 
 -26   2  12      189.03      190.96     56.19 o 
 -25   2  12      950.02      868.60     68.19 o 
 -24   2  12      259.88      273.62     42.92 o 
 -23   2  12      753.05      672.07     70.18 o 
 -22   2  12      183.06      144.83     26.17 o 
 -21   2  12     2851.09     2741.27    213.30 o 
 -20   2  12       32.90       41.08     29.91 o 
 -19   2  12     2821.54     2902.09    190.74 o 
 -18   2  12     1391.31     1276.27     81.45 o 
 -17   2  12      853.77      850.33     69.48 o 
 -16   2  12       66.10       91.20     25.99 o 
 -15   2  12     3692.50     3673.30    203.61 o 
 -14   2  12       14.29       87.00     38.56 o 
 -13   2  12     4962.93     5456.18    345.66 o 
 -12   2  12     3131.48     3578.23    200.19 o 
 -11   2  12     2891.89     2943.52    197.26 o 
 -10   2  12     1721.56     1991.23    104.60 o 
  -9   2  12     2396.32     2284.34     95.45 o 
  -8   2  12      382.06      340.11     34.83 o 
  -7   2  12      472.91      427.30     70.27 o 
  -6   2  12     4041.20     4001.81    176.62 o 
  -5   2  12       11.40        0.00     30.97 o 
  -4   2  12     6793.87     6824.58    159.79 o 
  -3   2  12     6906.99     7340.40    199.02 o 
  -2   2  12     4983.14     5170.07    175.32 o 
  -1   2  12     1413.81     1599.77    101.83 o 
   0   2  12     7580.23     7928.22    205.66 o 
   1   2  12      873.58      972.73     76.80 o 
   2   2  12     6474.64     6283.30    234.41 o 
   3   2  12     5545.97     5725.86    245.65 o 
   4   2  12    12392.31    13587.34    267.03 o 
   5   2  12      736.49      754.53     74.07 o 
   6   2  12     2469.07     2583.70    191.86 o 
   7   2  12      678.12      544.18     59.40 o 
   8   2  12     3032.65     3134.42    240.34 o 
   9   2  12     1243.49      982.49    151.77 o 
  10   2  12     4478.71     5508.00    526.78 o 
  11   2  12      733.73      631.61     88.77 o 
  12   2  12     4246.28     4264.18    381.27 o 
  13   2  12        4.34       52.12     29.04 o 
  14   2  12     1166.59     1190.88    218.23 o 
  15   2  12       84.56       66.66     30.16 o 
  16   2  12      775.75      699.96    135.58 o 
  17   2  12        0.06       66.88     41.74 o 
  18   2  12      530.18      814.94    106.37 o 
  19   2  12       35.18      106.95     77.90 o 
  20   2  12      607.85      750.58    156.45 o 
 -27   3  12      317.51      254.30    101.00 o 
 -26   3  12       90.53      157.75     45.90 o 
 -25   3  12      159.42      146.63     63.44 o 
 -24   3  12      369.56      210.13     61.60 o 
 -23   3  12      157.61      115.38     37.96 o 
 -22   3  12      464.50      414.69     55.06 o 
 -21   3  12      419.88      268.56     49.65 o 
 -20   3  12      879.12      829.79     84.01 o 
 -19   3  12      231.62      189.09     32.32 o 
 -18   3  12     2714.96     2787.58    236.61 o 
 -17   3  12       15.43       88.12     50.81 o 
 -16   3  12      285.34      247.43     53.61 o 
 -15   3  12       99.78      111.67     30.21 o 
 -14   3  12      138.24       94.40     57.45 o 
 -13   3  12     3647.52     3499.14    194.59 o 
 -12   3  12     6322.03     6698.80    407.32 o 
 -11   3  12     2885.87     3084.96    150.88 o 
 -10   3  12      867.72     1026.56    102.75 o 
  -9   3  12      348.73      452.85     61.54 o 
  -8   3  12     4855.22     5015.49    232.13 o 
  -7   3  12      650.38      563.28     33.05 o 
  -6   3  12      477.44      302.46     41.90 o 
  -5   3  12     2190.79     2366.12    113.04 o 
  -4   3  12       13.01       47.24     24.18 o 
  -3   3  12       37.01       30.95     19.60 o 
  -2   3  12     4054.35     4029.27    200.23 o 
  -1   3  12      277.72      360.01     57.32 o 
   0   3  12      378.03      413.81     63.66 o 
   1   3  12      236.81      244.18     51.33 o 
   2   3  12     1263.99     1075.87     80.07 o 
   3   3  12     2341.52     2392.79    122.92 o 
   4   3  12      160.12      221.67     49.02 o 
   5   3  12      902.64     1049.35    112.01 o 
   6   3  12      150.11       56.45     38.09 o 
   7   3  12       29.06      132.56     36.86 o 
   8   3  12      208.92      146.35     51.97 o 
   9   3  12       17.95      114.58     39.33 o 
  10   3  12      159.62      111.77     84.95 o 
  11   3  12     3202.89     3157.79    337.78 o 
  12   3  12      389.79      293.66     75.63 o 
  13   3  12     1768.91     1678.82    225.77 o 
  14   3  12       23.06       86.01     32.72 o 
  15   3  12       68.31      168.27    104.33 o 
  16   3  12       15.38      100.39     51.72 o 
  17   3  12      544.37      562.29    129.49 o 
  18   3  12       20.81      109.78     68.59 o 
  19   3  12      904.47      836.74    120.13 o 
  20   3  12        0.82      161.77     56.16 o 
 -26   4  12      145.01      140.00     43.97 o 
 -25   4  12        9.03       61.56     54.51 o 
 -24   4  12        1.03       38.64     70.10 o 
 -23   4  12       10.25       11.22     30.34 o 
 -22   4  12       12.62       41.28     24.93 o 
 -21   4  12      128.80      166.24     45.75 o 
 -20   4  12      147.60       54.47     38.16 o 
 -19   4  12        9.47      101.34     33.86 o 
 -18   4  12      107.01       70.05     60.12 o 
 -17   4  12       24.54       63.20     52.35 o 
 -16   4  12      547.37      505.13    103.11 o 
 -15   4  12     1714.03     1825.36    143.29 o 
 -14   4  12      100.76       61.23     28.97 o 
 -13   4  12     1232.04     1201.45     97.24 o 
 -12   4  12     1011.85     1023.02    141.62 o 
 -11   4  12      156.19       91.83     67.09 o 
 -10   4  12       77.09      108.17     54.19 o 
  -9   4  12        4.10       35.52     66.72 o 
  -8   4  12     1645.16     1732.41    104.69 o 
  -7   4  12      491.53      454.55     74.65 o 
  -6   4  12     2677.08     2518.41    163.73 o 
  -5   4  12        2.88       61.17     16.14 o 
  -4   4  12      228.57      184.21     26.05 o 
  -3   4  12     1441.84     1670.88     85.43 o 
  -2   4  12     2871.56     2986.08    137.90 o 
  -1   4  12       53.74      115.11     32.63 o 
   0   4  12     2310.05     2223.96    164.87 o 
   1   4  12     1656.61     1468.97     98.07 o 
   2   4  12     1008.17      989.19     76.78 o 
   3   4  12      124.63       92.91     30.24 o 
   4   4  12       54.73      141.53     43.97 o 
   5   4  12      416.60      287.72     50.47 o 
   6   4  12     1526.89     1497.17    121.21 o 
   7   4  12       25.59      106.56     48.33 o 
   8   4  12      963.63      971.96     84.99 o 
   9   4  12      242.68      229.76     50.94 o 
  10   4  12       97.94       91.27     49.72 o 
  11   4  12        0.57       37.56     78.21 o 
  12   4  12       40.38      209.91     87.86 o 
  13   4  12        6.02       92.13     46.28 o 
  14   4  12      372.13      395.81    102.66 o 
  15   4  12       37.29       92.93     35.49 o 
  16   4  12       11.84       96.79     44.32 o 
  17   4  12        0.75      145.07     57.96 o 
  18   4  12      299.92      234.21    111.31 o 
  19   4  12       23.19       89.18     62.80 o 
 -26   5  12      181.84      189.57     66.58 o 
 -25   5  12       43.60       98.17     39.84 o 
 -24   5  12      147.17      143.18     55.10 o 
 -23   5  12        2.55       32.10     39.22 o 
 -22   5  12      584.86      615.48    111.01 o 
 -21   5  12       29.93       20.56     23.38 o 
 -20   5  12      361.75      239.34     94.38 o 
 -19   5  12      121.39       82.83     48.59 o 
 -18   5  12     1149.51     1173.24    130.16 o 
 -17   5  12      199.23      108.65     79.86 o 
 -16   5  12     1690.16     1705.38    178.96 o 
 -15   5  12      284.09      181.08     42.01 o 
 -14   5  12      212.44      269.80     62.51 o 
 -13   5  12        5.82       26.76     31.49 o 
 -12   5  12     4677.26     4817.90    613.12 o 
 -11   5  12     2053.63     1923.59    231.19 o 
 -10   5  12      863.04      945.44    179.38 o 
  -9   5  12     2038.33     1870.76    182.72 o 
  -8   5  12       73.90      125.84     45.29 o 
  -7   5  12     4137.09     4238.63    257.00 o 
  -6   5  12     3072.36     3150.01     81.80 o 
  -5   5  12     4841.70     4902.54    189.15 o 
  -4   5  12      713.14      648.61     50.45 o 
  -3   5  12     3924.34     3951.41    161.28 o 
  -2   5  12      884.97      707.21     51.76 o 
  -1   5  12     3941.89     3932.99    165.23 o 
   0   5  12      755.63      722.10     60.72 o 
   1   5  12     4802.42     4763.31    238.61 o 
   2   5  12      931.46      957.04     95.72 o 
   3   5  12     6433.55     6399.15    478.98 o 
   4   5  12      433.54      455.25     57.10 o 
   5   5  12     2341.23     2411.11    175.85 o 
   6   5  12     1281.13     1120.80     95.33 o 
   7   5  12     2449.77     2736.80    326.70 o 
   8   5  12      677.12      554.91    111.80 o 
   9   5  12       16.76       97.91     41.15 o 
  10   5  12      188.25      157.44     95.18 o 
  11   5  12     1027.08      867.16    132.97 o 
  12   5  12      387.67      249.35     80.22 o 
  13   5  12     3147.79     3376.14    379.59 o 
  14   5  12       80.05      155.88     43.10 o 
  15   5  12      131.39      106.23     58.21 o 
  16   5  12       45.17      181.77     72.39 o 
  17   5  12       67.04      117.31     56.28 o 
  18   5  12      107.78      112.24     49.89 o 
  19   5  12      761.44      877.81    122.83 o 
 -25   6  12      594.07      677.35     94.12 o 
 -24   6  12      295.01      317.29     85.72 o 
 -23   6  12      363.70      575.09     94.34 o 
 -22   6  12        9.13       61.09     38.02 o 
 -21   6  12     2809.03     3208.59    552.49 o 
 -20   6  12       77.43      104.08     72.09 o 
 -19   6  12     1273.97     1685.58    269.28 o 
 -18   6  12      945.64      944.08    137.67 o 
 -17   6  12     1276.34     1065.42    119.37 o 
 -16   6  12      145.00      223.29     57.91 o 
 -15   6  12     1791.84     1667.90    268.65 o 
 -14   6  12       17.04       95.34     36.47 o 
 -13   6  12      746.82      792.76     91.54 o 
 -12   6  12     1554.22     1614.60    383.25 o 
 -11   6  12      433.15      326.79    142.73 o 
 -10   6  12     4024.51     3674.10    512.97 o
[truncated: 156,002 more chars]
